# Supplementary material for: Hepatocyte Nuclear Factor-1β Induces Redifferentiation of Dedifferentiated Tubular Epithelial Cells
Source: PLoS One. 2016 May 19;11(5):e0154912. doi: 10.1371/journal.pone.0154912 (PMC4873210; doi:10.1371/journal.pone.0154912)
Supplement: S1 Table — Gene expression profiling of the dedifferentiated hRPTECs that were stimulated by TGF-β1 for 48 h (Group 1) and followed by additional TGF-β1 stimulation for 24 h (Group 2) and the re-epithelialized hRPTECs by TGF-β1 removal (Group 3) was investigated by DNA microarray. Comparative differential gene expression analysis among these three groups using the Subio Platform revealed that 872 genes were downregulated in Group 2 compared with Group 1 and were upregulated more than two-fold in Group 3 compared with Group 1. (ZIP) [file pone.0154912.s009.zip › S1_Table.xlsx]

## Sheet: Supplemental Table 1
Gene symbol	Gene name	Measurement ID	Ratio 1	Ratio 2	Description
			Group 2/Group 1	Group 3/Group1
ABCB1	ATP-binding cassette, sub-family B (MDR/TAP), member 1	A_23_P82523	0.525748	2.01244	Homo sapiens ATP-binding cassette, sub-family B (MDR/TAP), member 1 (ABCB1), mRNA [NM_000927]
ABCC2	ATP-binding cassette, sub-family C (CFTR/MRP), member 2	A_23_P44569	0.197325	4.00045	Homo sapiens ATP-binding cassette, sub-family C (CFTR/MRP), member 2 (ABCC2), mRNA [NM_000392]
ABCC2	ATP-binding cassette, sub-family C (CFTR/MRP), member 2	A_23_P158976	0.345303	4.11718	Homo sapiens ATP-binding cassette, sub-family C (CFTR/MRP), member 2 (ABCC2), mRNA [NM_000392]
ABCC6	ATP-binding cassette, sub-family C (CFTR/MRP), member 6	A_23_P100539	0.434859	2.18497	Homo sapiens ATP-binding cassette, sub-family C (CFTR/MRP), member 6 (ABCC6), transcript variant 1, mRNA [NM_001171]
ABI3BP	ABI family, member 3 (NESH) binding protein	A_23_P218858	0.234764	4.3121	Homo sapiens ABI family, member 3 (NESH) binding protein (ABI3BP), mRNA [NM_015429]
ABLIM1	Actin binding LIM protein 1	A_23_P202520	0.862555	2.21582	Homo sapiens actin binding LIM protein 1 (ABLIM1), transcript variant 3, mRNA [NM_001003408]
ACMSD	Aminocarboxymuconate semialdehyde decarboxylase	A_23_P376727	0.464939	9.03464	Homo sapiens aminocarboxymuconate semialdehyde decarboxylase (ACMSD), mRNA [NM_138326]
ACO2	Aconitase 2, mitochondrial	A_23_P305481	0.922325	2.59563	Homo sapiens aconitase 2, mitochondrial (ACO2), nuclear gene encoding mitochondrial protein, mRNA [NM_001098]
ACO2	Aconitase 2, mitochondrial	A_23_P103149	0.941063	2.50969	Homo sapiens aconitase 2, mitochondrial (ACO2), nuclear gene encoding mitochondrial protein, mRNA [NM_001098]
ACSL1	Acyl-CoA synthetase long-chain family member 1	A_23_P110212	0.692299	4.34077	Homo sapiens acyl-CoA synthetase long-chain family member 1 (ACSL1), mRNA [NM_001995]
ACSM2A	Acyl-CoA synthetase medium-chain family member 2A	A_24_P220548	0.352316	9.45686	Homo sapiens acyl-CoA synthetase medium-chain family member 2A (ACSM2A), nuclear gene encoding mitochondrial protein, mRNA [NM_001010845]
ACSM2A	Acyl-CoA synthetase medium-chain family member 2A	A_24_P18834	0.744828	112.06	Homo sapiens acyl-CoA synthetase medium-chain family member 2A (ACSM2A), nuclear gene encoding mitochondrial protein, mRNA [NM_001010845]
ACSM2B	Acyl-CoA synthetase medium-chain family member 2B	A_23_P66328	0.84047	94.048	Homo sapiens acyl-CoA synthetase medium-chain family member 2B (ACSM2B), nuclear gene encoding mitochondrial protein, transcript variant 1, mRNA [NM_182617]
ACSM3	Acyl-CoA synthetase medium-chain family member 3	A_23_P317756	0.822215	3.97485	Homo sapiens acyl-CoA synthetase medium-chain family member 3 (ACSM3), transcript variant 2, mRNA [NM_202000]
ACSS1	Acyl-CoA synthetase short-chain family member 1	A_23_P120594	0.752737	3.82482	Homo sapiens acyl-CoA synthetase short-chain family member 1 (ACSS1), nuclear gene encoding mitochondrial protein, mRNA [NM_032501]
ACTN2	Actinin, alpha 2	A_23_P115021	0.823953	2.5513	Homo sapiens actinin, alpha 2 (ACTN2), mRNA [NM_001103]
ADAM22	ADAM metallopeptidase domain 22	A_23_P215625	0.585613	2.22934	Homo sapiens ADAM metallopeptidase domain 22 (ADAM22), transcript variant 1, mRNA [NM_021723]
ADAM22	ADAM metallopeptidase domain 22	A_24_P355006	0.367308	3.30331	ADAM metallopeptidase domain 22 [Source: HGNC Symbol; Acc: 201] [ENST00000398204]
ADAMTS9	ADAM metallopeptidase with thrombospondin type 1 motif, 9	A_23_P33356	0.694704	5.87397	Homo sapiens disintegrin metalloproteinase with thrombospondin repeats (ADAMTS9) mRNA, complete cds. [AF261918]
ADAMTSL4	ADAMTS-like 4	A_23_P115011	0.53762	2.44473	Homo sapiens ADAMTS-like 4 (ADAMTSL4), transcript variant 1, mRNA [NM_019032]
ADHFE1	Alcohol dehydrogenase, iron containing, 1	A_23_P157569	0.690843	2.0892	Homo sapiens alcohol dehydrogenase, iron containing, 1 (ADHFE1), nuclear gene encoding mitochondrial protein, mRNA [NM_144650]
ADIPOQ	Adiponectin, C1Q and collagen domain containing	A_23_P369237	0.653254	2.53929	Homo sapiens adiponectin, C1Q, and collagen domain containing (ADIPOQ), mRNA [NM_004797]
AGAP7	ArfGAP with GTPase domain, ankyrin repeat and PH domain 7	A_32_P230196	0.861676	2.26615	Homo sapiens ArfGAP with GTPase domain, ankyrin repeat, and PH domain 7 (AGAP7), mRNA [NM_001077685]
AGAP7	ArfGAP with GTPase domain, ankyrin repeat and PH domain 7	A_32_P221958	0.852437	2.08792	Homo sapiens ArfGAP with GTPase domain, ankyrin repeat, and PH domain 7 (AGAP7), mRNA [NM_001077685]
AGT	Angiotensinogen (serpin peptidase inhibitor, clade A, member 8)	A_23_P115261	0.943485	2.55968	Homo sapiens angiotensinogen (serpin peptidase inhibitor, clade A, member 8) (AGT), mRNA [NM_000029]
AGXT2	Alanine-glyoxylate aminotransferase 2	A_23_P156076	0.565042	3.77955	Homo sapiens alanine-glyoxylate aminotransferase 2 (AGXT2), nuclear gene encoding mitochondrial protein, mRNA [NM_031900]
AIF1L	Allograft inflammatory factor 1-like	A_23_P392384	0.427325	2.08557	Homo sapiens allograft inflammatory factor 1-like (AIF1L), transcript variant 1, mRNA [NM_031426]
AIFM2	Apoptosis-inducing factor, mitochondrion-associated, 2	A_23_P138567	0.826066	2.78305	Homo sapiens apoptosis-inducing factor, mitochondrion-associated, 2 (AIFM2), nuclear gene encoding mitochondrial protein, mRNA [NM_032797]
AIFM2	Apoptosis-inducing factor, mitochondrion-associated, 2	A_32_P75094	0.862241	2.82827	Homo sapiens apoptosis-inducing factor, mitochondrion-associated, 2 (AIFM2), nuclear gene encoding mitochondrial protein, mRNA [NM_032797]
AK5	Adenylate kinase 5	A_24_P342632	0.596252	3.53825	Homo sapiens adenylate kinase 5 (AK5), transcript variant 1, mRNA [NM_174858]
AK5	Adenylate kinase 5	A_23_P200015	0.448968	2.13836	Homo sapiens adenylate kinase 5 (AK5), transcript variant 1, mRNA [NM_174858]
AKAP1	A kinase (PRKA) anchor protein 1	A_32_P132438	0.840159	2.46519	Homo sapiens A kinase (PRKA) anchor protein 1 (AKAP1), nuclear gene encoding mitochondrial protein, mRNA [NM_003488]
ALDH1A1	A+C35:C58ldehyde dehydrogenase 1 family, member A1	A_23_P83098	0.591488	6.10592	Homo sapiens aldehyde dehydrogenase 1 family, member A1 (ALDH1A1), mRNA [NM_000689]
ALDH1L1	Aldehyde dehydrogenase 1 family, member L1	A_23_P258887	0.625092	9.6153	Homo sapiens aldehyde dehydrogenase 1 family, member L1 (ALDH1L1), mRNA [NM_012190]
ALDH3A2	Aldehyde dehydrogenase 3 family, member A2	A_23_P129896	0.936677	3.49194	Homo sapiens aldehyde dehydrogenase 3 family, member A2 (ALDH3A2), transcript variant 1, mRNA [NM_001031806]
ALDH5A1	Aldehyde dehydrogenase 5 family, member A1	A_24_P115007	0.597168	2.46243	Homo sapiens aldehyde dehydrogenase 5 family, member A1 (ALDH5A1), nuclear gene encoding mitochondrial protein, transcript variant 1, mRNA [NM_170740]
ALDH8A1	Aldehyde dehydrogenase 8 family, member A1	A_23_P214944	0.320079	3.83511	Homo sapiens aldehyde dehydrogenase 8 family, member A1 (ALDH8A1), transcript variant 1, mRNA [NM_022568]
ALDH8A1	Aldehyde dehydrogenase 8 family, member A1	A_24_P283324	0.213892	5.88538	Homo sapiens aldehyde dehydrogenase 8 family, member A1 (ALDH8A1), transcript variant 1, mRNA [NM_022568]
AMBP	Alpha-1-microglobulin/bikunin precursor	A_23_P256504	0.696405	2.79674	Homo sapiens alpha-1-microglobulin/bikunin precursor (AMBP), mRNA [NM_001633]
AMOT	Angiomotin	A_24_P344961	0.771256	2.76534	Homo sapiens angiomotin (AMOT), transcript variant 2, mRNA [NM_133265]
AMOTL2	Angiomotin like 2	A_23_P166686	0.761193	2.0386	Homo sapiens angiomotin like 2 (AMOTL2), mRNA [NM_016201]
ANGPT1	Angiopoietin 1	A_23_P216023	0.513937	5.03723	Homo sapiens angiopoietin 1 (ANGPT1), mRNA [NM_001146]
ANK1	Ankyrin 1, erythrocytic	A_23_P216108	0.618433	2.20994	Homo sapiens ankyrin 1, erythrocytic (ANK1), transcript variant 3, mRNA [NM_000037]
ANKRD29	Ankyrin repeat domain 29	A_23_P412577	0.237618	2.21996	Homo sapiens ankyrin repeat domain 29 (ANKRD29), mRNA [NM_173505]
ANO5	Anoctamin 5	A_24_P100996	0.601501	2.16493	Homo sapiens anoctamin 5 (ANO5), transcript variant 1, mRNA [NM_213599]
ANXA4	Annexin A4	A_23_P16976	0.966095	4.20326	Homo sapiens annexin A4 (ANXA4), mRNA [NM_001153]
ANXA9	Annexin A9	A_23_P103617	0.559317	3.27854	Homo sapiens annexin A9 (ANXA9), mRNA [NM_003568]
APBB1IP	Amyloid beta (A4) precursor protein-binding, family B, member 1 interacting protein	A_23_P401700	0.910093	2.29341	Homo sapiens amyloid beta (A4) precursor protein-binding, family B, member 1 interacting protein (APBB1IP), mRNA [NM_019043]
APBB1IP	Amyloid beta (A4) precursor protein-binding, family B, member 1 interacting protein	A_23_P12549	0.892605	2.03584	Homo sapiens amyloid beta (A4) precursor protein-binding, family B, member 1 interacting protein (APBB1IP), mRNA [NM_019043]
APBB1IP	Amyloid beta (A4) precursor protein-binding, family B, member 1 interacting protein	A_24_P232365	0.861045	2.33148	Homo sapiens amyloid beta (A4) precursor protein-binding, family B, member 1 interacting protein (APBB1IP), mRNA [NM_019043]
APOA1	Apolipoprotein A-I	A_23_P203191	0.887761	4.19353	Homo sapiens apolipoprotein A-I (APOA1), mRNA [NM_000039]
APOC1	Apolipoprotein C-I	A_23_P4649	0.67816	3.0644	Homo sapiens apolipoprotein C-I (APOC1), mRNA [NM_001645]
APOC1	Apolipoprotein C-I	A_24_P109214	0.738004	3.5442	Homo sapiens apolipoprotein C-I (APOC1), mRNA [NM_001645]
AQP11	Aquaporin 11	A_23_P417974	0.484308	2.33691	Homo sapiens aquaporin 11 (AQP11), mRNA [NM_173039]
AQP3	Aquaporin 3 (Gill blood group)	A_23_P112481	0.606227	3.48914	Homo sapiens aquaporin 3 (Gill blood group) (AQP3), mRNA [NM_004925]
AQP3	Aquaporin 3 (Gill blood group)	A_23_P112482	0.64944	3.5509	Homo sapiens aquaporin 3 (Gill blood group) (AQP3), mRNA [NM_004925]
ARHGAP24	Rho GTPase activating protein 24	A_24_P380061	0.689858	4.14859	Homo sapiens Rho GTPase activating protein 24 (ARHGAP24), transcript variant 1, mRNA [NM_001025616]
ARHGAP24	Rho GTPase activating protein 24	A_24_P388659	0.885864	3.33533	Homo sapiens Rho GTPase activating protein 24 (ARHGAP24), transcript variant 1, mRNA [NM_001025616]
ARHGAP26	Rho GTPase activating protein 26	A_23_P214066	0.754093	2.25878	Homo sapiens Rho GTPase activating protein 26 (ARHGAP26), transcript variant 1, mRNA [NM_015071]
ARHGAP26	Rho GTPase activating protein 26	A_24_P28165	0.873719	2.11223	Homo sapiens Rho GTPase activating protein 26 (ARHGAP26), transcript variant 1, mRNA [NM_015071]
ARHGAP29	Rho GTPase activating protein 29	A_24_P333571	0.316828	2.0266	Homo sapiens Rho GTPase activating protein 29, mRNA (cDNA clone IMAGE: 4795792), complete cds. [BC022483]
ART5	ADP-ribosyltransferase 5	A_23_P427122	0.511453	2.10639	Homo sapiens ADP-ribosyltransferase 5 (ART5), transcript variant 1, mRNA [NM_053017]
ASAH1	N-acylsphingosine amidohydrolase (acid ceramidase) 1	A_23_P216325	0.956162	2.08079	Homo sapiens N-acylsphingosine amidohydrolase (acid ceramidase) 1 (ASAH1), transcript variant 1, mRNA [NM_177924]
ASRGL1	Asparaginase like 1	A_23_P203391	0.619435	3.40726	Homo sapiens asparaginase like 1 (ASRGL1), transcript variant 1, mRNA [NM_001083926]
ASRGL1	Asparaginase like 1	A_23_P203392	0.539541	2.32433	Homo sapiens asparaginase like 1 (ASRGL1), transcript variant 2, mRNA [NM_025080]
ASRGL1	Asparaginase like 1	A_23_P379864	0.579772	3.65023	Homo sapiens asparaginase like 1 (ASRGL1), transcript variant 1, mRNA [NM_001083926]
ASRGL1	Asparaginase like 1	A_23_P1936	0.553036	2.26147	Homo sapiens asparaginase like 1 (ASRGL1), transcript variant 2, mRNA [NM_025080]
ATP10D	ATPase, class V, type 10D	A_24_P919399	0.840294	2.20243	Homo sapiens ATPase, class V, type 10D (ATP10D), mRNA [NM_020453]
ATP10D	ATPase, class V, type 10D	A_23_P170280	0.965441	2.07053	Homo sapiens ATPase, class V, type 10D (ATP10D), mRNA [NM_020453]
BAG1	BCL2-associated athanogene	A_23_P146654	0.999641	2.29956	Homo sapiens BCL2-associated athanogene (BAG1), transcript variant 1, mRNA [NM_004323]
BAIAP2L2	BAI1-associated protein 2-like 2	A_23_P379034	0.316212	4.78461	Homo sapiens BAI1-associated protein 2-like 2 (BAIAP2L2), mRNA [NM_025045]
BAIAP2L2	BAI1-associated protein 2-like 2	A_23_P166467	0.212087	4.24171	Homo sapiens cDNA: FLJ22582 fis, clone HSI02576. [AK026235]
BCAN	Brevican	A_32_P2730	0.578621	3.29832	Homo sapiens brevican, mRNA (cDNA clone IMAGE: 3618761), with apparent retained intron. [BC005081]
BCL2	B-cell CLL/lymphoma 2	A_23_P352266	0.620377	4.53293	Homo sapiens B-cell CLL/lymphoma 2 (BCL2), nuclear gene encoding mitochondrial protein, transcript variant alpha, mRNA [NM_000633]
BCL7A	B-cell CLL/lymphoma 7A	A_24_P203056	0.674866	2.20941	Homo sapiens B-cell CLL/lymphoma 7A (BCL7A), transcript variant 1, mRNA [NM_020993]
BEST2	Bestrophin 2	A_23_P16225	0.69775	2.60854	Homo sapiens bestrophin 2 (BEST2), mRNA [NM_017682]
BIRC3	Baculoviral IAP repeat-containing 3	A_23_P98350	0.431796	4.30955	Homo sapiens baculoviral IAP repeat-containing 3 (BIRC3), transcript variant 1, mRNA [NM_001165]
BMP2K	BMP2 inducible kinase	A_24_P86240	0.909903	2.20386	Homo sapiens BMP2 inducible kinase (BMP2K), transcript variant 1, mRNA [NM_198892]
BMP7	Bone morphogenetic protein 7	A_23_P68487	0.898567	2.03197	Homo sapiens bone morphogenetic protein 7 (BMP7), mRNA [NM_001719]
BMS1	BMS1 homolog, ribosome assembly protein (yeast)	A_24_P615822	0.812435	2.05032	Homo sapiens BMS1 homolog, ribosome assembly protein (yeast) (BMS1), mRNA [NM_014753]
BMS1P1	BMS1 pseudogene 1	A_32_P142128	0.882259	2.40466	Homo sapiens BMS1 pseudogene 1 (BMS1P1), non-coding RNA [NR_026566]
BRP44	Brain protein 44	A_32_P179854	0.986608	2.47274	brain protein 44 [Source: HGNC Symbol; Acc: 24515] [ENST00000367846]
BRWD1	Bromodomain and WD repeat domain containing 1	A_24_P231025	0.96153	4.46516	Homo sapiens bromodomain and WD repeat domain containing 1 (BRWD1), transcript variant 2, mRNA [NM_033656]
C11orf54	Chromosome 11 open reading frame 54	A_23_P202750	0.794459	3.34684	Homo sapiens chromosome 11 open reading frame 54 (C11orf54), mRNA [NM_014039]
C11orf54	Chromosome 11 open reading frame 54	A_24_P201404	0.774142	3.20718	Homo sapiens chromosome 11 open reading frame 54 (C11orf54), mRNA [NM_014039]
C12orf27	Chromosome 12 open reading frame 27	A_24_P314515	0.240088	5.80277	Homo sapiens chromosome 12 open reading frame 27 (C12orf27), non-coding RNA [NR_024345]
C12orf28	Chromosome 12 open reading frame 28	A_32_P424761	0.214228	2.13488	Homo sapiens chromosome 12 open reading frame 28, mRNA (cDNA clone MGC: 177081 IMAGE: 9052064), complete cds. [BC143553]
C12orf39	Chromosome 12 open reading frame 39	A_23_P322086	0.740329	2.56328	Homo sapiens chromosome 12 open reading frame 39 (C12orf39), mRNA [NM_030572]
C12orf39	Chromosome 12 open reading frame 39	A_23_P2414	0.676465	4.13687	Homo sapiens cDNA, FLJ18259. [AK311217]
C17orf55	Chromosome 17 open reading frame 55	A_23_P426565	0.536312	3.1435	Homo sapiens chromosome 17 open reading frame 55 (C17orf55), mRNA [NM_178519]
C17orf97	Chromosome 17 open reading frame 97	A_24_P624439	0.919082	2.04002	Homo sapiens chromosome 17 open reading frame 97 (C17orf97), mRNA [NM_001013672]
C18orf18	Chromosome 18 open reading frame 18	A_23_P377965	0.8745	2.0162	Homo sapiens chromosome 18 open reading frame 18 (C18orf18), non-coding RNA [NR_026849]
C1orf115	Chromosome 1 open reading frame 115	A_23_P160433	0.38753	4.38306	Homo sapiens chromosome 1 open reading frame 115 (C1orf115), mRNA [NM_024709]
C1orf116	Chromosome 1 open reading frame 116	A_23_P897	0.306316	2.91381	Homo sapiens chromosome 1 open reading frame 116 (C1orf116), transcript variant 1, mRNA [NM_023938]
C1orf88	Chromosome 1 open reading frame 88	A_32_P215700	0.720257	2.19883	Homo sapiens chromosome 1 open reading frame 88 (C1orf88), mRNA [NM_181643]
C20orf132	Chromosome 20 open reading frame 132	A_23_P421811	0.996668	2.00922	Homo sapiens chromosome 20 open reading frame 132 (C20orf132), transcript variant 1, mRNA [NM_152503]
C21orf63	Chromosome 21 open reading frame 63	A_24_P649388	0.853961	3.57265	Homo sapiens chromosome 21 open reading frame 63 (C21orf63), mRNA [NM_058187]
C2orf15	Chromosome 2 open reading frame 15	A_23_P415511	0.361177	3.07089	Homo sapiens chromosome 2 open reading frame 15 (C2orf15), mRNA [NM_144706]
C2orf3	Chromosome 2 open reading frame 3	A_24_P51037	0.823906	2.5053	Homo sapiens C2ORF3 variant 1 (C2orf3) mRNA, complete cds, alternatively spliced [EF158467]
C2orf88	Chromosome 2 open reading frame 88	A_23_P17130	0.297252	2.40646	Homo sapiens chromosome 2 open reading frame 88 (C2orf88), transcript variant 1, mRNA [NM_001042519]
C2orf89	Chromosome 2 open reading frame 89	A_23_P56703	0.556695	3.06941	Homo sapiens chromosome 2 open reading frame 89 (C2orf89), mRNA [NM_001080824]
C4B	Complement component 4B (Chido blood group)	A_23_P42282	0.949695	3.15135	Homo sapiens complement component 4B (Chido blood group) (C4B), mRNA [NM_001002029]
C6orf142	Chromosome 6 open reading frame 142	A_23_P145555	0.872082	2.82791	Homo sapiens chromosome 6 open reading frame 142 (C6orf142), mRNA [NM_138569]
C6orf155	Chromosome 6 open reading frame 155	A_23_P156408	0.550284	3.84666	Homo sapiens chromosome 6 open reading frame 155 (C6orf155), non-coding RNA [NR_026807]
C6orf164	Chromosome 6 open reading frame 164	A_23_P418431	0.979563	2.10982	Homo sapiens chromosome 6 open reading frame 164 (C6orf164), non-coding RNA [NR_026784]
C6orf192	Chromosome 6 open reading frame 192	A_23_P134113	0.704457	2.13488	Homo sapiens chromosome 6 open reading frame 192 (C6orf192), mRNA [NM_052831]
C7orf46	Chromosome 7 open reading frame 46	A_32_P59673	0.648019	4.32845	Homo sapiens chromosome 7 open reading frame 46 (C7orf46), transcript variant 1, mRNA [NM_199136]
C8orf46	Chromosome 8 open reading frame 46	A_23_P353614	0.803448	4.34766	Homo sapiens chromosome 8 open reading frame 46 (C8orf46), mRNA [NM_152765]
C8orf55	Chromosome 8 open reading frame 55	A_23_P257057	0.632889	2.16312	Homo sapiens chromosome 8 open reading frame 55 (C8orf55), mRNA [NM_016647]
C8orf79	Chromosome 8 open reading frame 79	A_32_P159234	0.827969	2.02241	Homo sapiens chromosome 8 open reading frame 79 (C8orf79), transcript variant 1, mRNA [NM_020844]
CAMK1	Calcium/calmodulin-dependent protein kinase I	A_23_P121215	0.550656	2.27732	Homo sapiens calcium/calmodulin-dependent protein kinase I (CAMK1), mRNA [NM_003656]
CAPN12	Calpain 12	A_24_P79040	0.77876	2.98265	Homo sapiens calpain 12 (CAPN12), mRNA [NM_144691]
CAPN12	Calpain 12	A_23_P16409	0.74865	3.03237	Homo sapiens calpain 12 (CAPN12), mRNA [NM_144691]
CCDC146	Coiled-coil domain containing 146	A_23_P168771	0.916058	2.81894	Homo sapiens coiled-coil domain containing 146 (CCDC146), mRNA [NM_020879]
CCDC148	Coiled-coil domain containing 148	A_23_P411825	0.699773	4.17835	Homo sapiens coiled-coil domain containing 148 (CCDC148), transcript variant 1, mRNA [NM_138803]
CCDC78	Coiled-coil domain containing 78	A_23_P354864	0.743443	2.7346	Homo sapiens coiled-coil domain containing 78 (CCDC78), mRNA [NM_001031737]
CD14	CD14 molecule	A_24_P283189	0.792958	3.53096	Homo sapiens CD14 molecule (CD14), transcript variant 1, mRNA [NM_000591]
CD209	CD209 molecule	A_24_P305345	0.724628	2.1748	Homo sapiens CD209 molecule (CD209), transcript variant 1, mRNA [NM_021155]
CD24	CD24 molecule	A_23_P85250	0.557252	2.03478	Homo sapiens CD24 signal transducer mRNA, complete cds and 3' region [L33930]
CDH16	Cadherin 16, KSP-cadherin	A_23_P100240	0.941681	2.49701	Homo sapiens cadherin 16, KSP-cadherin (CDH16), mRNA [NM_004062]
CDKL1	Cyclin-dependent kinase-like 1 (CDC2-related kinase)	A_23_P99747	0.73932	2.1413	Homo sapiens cyclin-dependent kinase-like 1 (CDC2-related kinase) (CDKL1), mRNA [NM_004196]
CDKL1	Cyclin-dependent kinase-like 1 (CDC2-related kinase)	A_23_P99741	0.882402	2.13829	Homo sapiens cyclin-dependent kinase-like 1 (CDC2-related kinase) (CDKL1), mRNA [NM_004196]
CDKL2	Cyclin-dependent kinase-like 2 (CDC2-related kinase)	A_23_P259270	0.516424	2.84294	Homo sapiens cyclin-dependent kinase-like 2 (CDC2-related kinase) (CDKL2), mRNA [NM_003948]
CEACAM1	Carcinoembryonic antigen-related cell adhesion molecule 1 (biliary glycoprotein)	A_24_P382319	0.680471	5.2733	Homo sapiens carcinoembryonic antigen-related cell adhesion molecule 1 (biliary glycoprotein) (CEACAM1), transcript variant 1, mRNA [NM_001712]
CEBPA	CCAAT/enhancer binding protein (C/EBP), alpha	A_24_P224727	0.742924	3.6659	Homo sapiens CCAAT/enhancer binding protein (C/EBP), alpha (CEBPA), mRNA [NM_004364]
CEBPA	CCAAT/enhancer binding protein (C/EBP), alpha	A_23_P375494	0.897412	4.24731	Homo sapiens CCAAT/enhancer binding protein (C/EBP), alpha (CEBPA), mRNA [NM_004364]
CFB	Complement factor B	A_23_P156687	0.668835	2.11125	Homo sapiens complement factor B (CFB), mRNA [NM_001710]
CFH	Complement factor H	A_23_P114740	0.852951	2.11037	Homo sapiens complement factor H (CFH), transcript variant 1, mRNA [NM_000186]
CFH	Complement factor H	A_24_P273972	0.518705	2.50885	Homo sapiens complement factor H (CFH), transcript variant 1, mRNA [NM_000186]
CFHR3	Complement factor H-related 3	A_23_P103256	0.962012	2.31673	Homo sapiens complement factor H-related 3 (CFHR3), transcript variant 1, mRNA [NM_021023]
CFLAR	CASP8 and FADD-like apoptosis regulator	A_24_P120115	0.855439	2.50471	Homo sapiens CASP8 and FADD-like apoptosis regulator (CFLAR), transcript variant 1, mRNA [NM_003879]
CFTR	Cystic fibrosis transmembrane conductance regulator (ATP-binding cassette sub-family C, member 7)	A_23_P215720	0.754101	4.08101	Homo sapiens cystic fibrosis transmembrane conductance regulator (ATP-binding cassette sub-family C, member 7) (CFTR), mRNA [NM_000492]
CGNL1	Cingulin-like 1	A_23_P163306	0.53929	2.72257	Homo sapiens cingulin-like 1 (CGNL1), mRNA [NM_032866]
CGNL1	Cingulin-like 1	A_24_P135319	0.487103	3.16105	Homo sapiens cingulin-like 1 (CGNL1), mRNA [NM_032866]
CHAC2	ChaC, cation transport regulator homolog 2 (Escherichia coli)	A_32_P194264	0.425317	2.57652	Homo sapiens ChaC, cation transport regulator homolog 2 (E. coli) (CHAC2), mRNA [NM_001008708]
CHCHD10	Coiled-coil-helix-coiled-coil-helix domain containing 10	A_24_P6083	0.754285	3.00278	Homo sapiens coiled-coil-helix-coiled-coil-helix domain containing 10 (CHCHD10), mRNA [NM_213720]
CHDH	Choline dehydrogenase	A_23_P69293	0.27485	3.02532	Homo sapiens choline dehydrogenase (CHDH), mRNA [NM_018397]
CHDH	Choline dehydrogenase	A_23_P357185	0.239426	2.75346	Homo sapiens choline dehydrogenase (CHDH), mRNA [NM_018397]
CHDH	Choline dehydrogenase	A_32_P73507	0.305854	2.84523	Homo sapiens choline dehydrogenase (CHDH), mRNA [NM_018397]
CHI3L1	Chitinase 3-like 1 (cartilage glycoprotein-39)	A_24_P274111	0.981438	9.14284	Homo sapiens chitinase 3-like 1 (cartilage glycoprotein-39) (CHI3L1), mRNA [NM_001276]
CHI3L1	Chitinase 3-like 1 (cartilage glycoprotein-39)	A_23_P137665	0.692478	8.03551	Homo sapiens chitinase 3-like 1 (cartilage glycoprotein-39) (CHI3L1), mRNA [NM_001276]
CHI3L2	Chitinase 3-like 2	A_23_P12082	0.696085	2.8224	Homo sapiens chitinase 3-like 2 (CHI3L2), transcript variant 3, mRNA [NM_001025199]
CHRD	Chordin	A_24_P117725	0.848079	3.30252	Homo sapiens chordin (CHRD), mRNA [NM_003741]
CHRD	Chordin	A_23_P502047	0.596153	3.56978	Homo sapiens chordin (CHRD), mRNA [NM_003741]
CIDEB	Cell death-inducing DFFA-like effector b	A_23_P37359	0.461237	9.47004	Homo sapiens cell death-inducing DFFA-like effector b (CIDEB), mRNA [NM_014430]
CIITA	Class II, major histocompatibility complex, transactivator	A_23_P353478	0.455983	2.59128	Human clone CIITA-8 MHC class II transactivator CIITA mRNA, complete cds. [U18259]
CIITA	Class II, major histocompatibility complex, transactivator	A_32_P209960	0.475262	4.46122	Homo sapiens class II, major histocompatibility complex, transactivator (CIITA), mRNA [NM_000246]
CISD1	CDGSH iron sulfur domain 1	A_24_P38754	0.873267	2.60647	Homo sapiens CDGSH iron sulfur domain 1 (CISD1), mRNA [NM_018464]
CISH	Cytokine inducible SH2-containing protein	A_23_P144096	0.480385	2.10647	Homo sapiens cytokine inducible SH2-containing protein (CISH), transcript variant 2, mRNA [NM_145071]
CITED2	Cbp/p300-interacting transactivator, with Glu/Asp-rich carboxy-terminal domain, 2	A_23_P214969	0.607246	2.76234	Homo sapiens Cbp/p300-interacting transactivator, with Glu/Asp-rich carboxy-terminal domain, 2 (CITED2), transcript variant 1, mRNA [NM_006079]
CKB	Creatine kinase, brain	A_23_P25674	0.601786	3.092	Homo sapiens creatine kinase, brain (CKB), mRNA [NM_001823]
CKMT1A	Creatine kinase, mitochondrial 1A	A_23_P163227	0.356724	3.88904	Homo sapiens creatine kinase, mitochondrial 1A (CKMT1A), nuclear gene encoding mitochondrial protein, mRNA [NM_001015001]
CKMT1A	Creatine kinase, mitochondrial 1A	A_23_P163235	0.373488	3.124	Homo sapiens creatine kinase, mitochondrial 1A (CKMT1A), nuclear gene encoding mitochondrial protein, mRNA [NM_001015001]
CLDN10	Claudin 10	A_23_P48350	0.909339	3.50648	Homo sapiens claudin 10 (CLDN10), transcript variant a, mRNA [NM_182848]
CLDN3	Claudin 3	A_23_P71017	0.805705	2.13851	Homo sapiens claudin 3 (CLDN3), mRNA [NM_001306]
CLYBL	Citrate lyase beta like	A_23_P376591	0.885034	2.30548	Homo sapiens citrate lyase beta like (CLYBL), mRNA [NM_206808]
CMAH	Cytidine monophosphate-N-acetylneuraminic acid hydroxylase (CMP-N-acetylneuraminate monooxygenase) pseudogene	A_32_P176819	0.779984	4.70904	Homo sapiens cytidine monophosphate-N-acetylneuraminic acid hydroxylase (CMP-N-acetylneuraminate monooxygenase) pseudogene (CMAH), transcript variant 1, non-coding RNA [NR_002174]
CNR1	Cannabinoid receptor 1 (brain)	A_23_P214208	0.650877	6.72972	Homo sapiens cannabinoid receptor 1 (brain) (CNR1), transcript variant 2, mRNA [NM_033181]
CNR1	Cannabinoid receptor 1 (brain)	A_24_P363259	0.826728	6.51639	Homo sapiens cannabinoid receptor 1 (brain) (CNR1), transcript variant 2, mRNA [NM_033181]
COBL	Cordon-bleu homolog (mouse)	A_23_P313623	0.245049	2.2827	Homo sapiens cordon-bleu homolog (mouse) (COBL), mRNA [NM_015198]
COL4A3	Collagen, type IV, alpha 3 (Goodpasture antigen)	A_23_P170679	0.469753	4.44803	Homo sapiens collagen, type IV, alpha 3 (Goodpasture antigen) (COL4A3), transcript variant 1, mRNA [NM_000091]
COQ9	Coenzyme Q9 homolog (Saccharomyces cerevisiae)	A_24_P932308	0.614049	2.68873	Homo sapiens cDNA PSEC0129 fis, clone PLACE1004170 [AK075438]
CP	Ceruloplasmin (ferroxidase)	A_23_P414793	0.649419	3.88761	Homo sapiens ceruloplasmin (ferroxidase) (CP), mRNA [NM_000096]
CPM	Carboxypeptidase M	A_23_P162668	0.401119	2.82722	Homo sapiens carboxypeptidase M (CPM), transcript variant 1, mRNA [NM_001874]
CPM	Carboxypeptidase M	A_24_P938352	0.445681	2.24908	Homo sapiens carboxypeptidase M (CPM), transcript variant 1, mRNA [NM_001874]
CRTAP	Cartilage associated protein	A_24_P71661	0.941958	4.47955	Homo sapiens cartilage associated protein (CRTAP), mRNA [NM_006371]
CRYL1	Crystallin, lambda 1	A_23_P162746	0.73247	2.38714	Homo sapiens crystallin, lambda 1 (CRYL1), mRNA [NM_015974]
CRYM	Crystallin, mu	A_23_P77731	0.493406	19.0415	Homo sapiens crystallin, mu (CRYM), transcript variant 1, mRNA [NM_001888]
CTTNBP2	Cortactin binding protein 2	A_23_P215744	0.656361	3.4781	Homo sapiens cortactin binding protein 2 (CTTNBP2), mRNA [NM_033427]
CXCL14	Chemokine (C-X-C motif) ligand 14	A_23_P213745	0.322128	9.91097	Homo sapiens chemokine (C-X-C motif) ligand 14 (CXCL14), mRNA [NM_004887]
CXorf56	Chromosome X open reading frame 56	A_23_P171223	0.897906	2.0269	Homo sapiens chromosome X open reading frame 56 (CXorf56), transcript variant 1, mRNA [NM_022101]
CYB5A	Cytochrome b5 type A (microsomal)	A_23_P101208	0.677165	3.18603	Homo sapiens cytochrome b5 type A (microsomal) (CYB5A), transcript variant 2, mRNA [NM_001914]
CYP27A1	Cytochrome P450, family 27, subfamily A, polypeptide 1	A_23_P131308	0.478225	2.18916	Homo sapiens cytochrome P450, family 27, subfamily A, polypeptide 1 (CYP27A1), nuclear gene encoding mitochondrial protein, mRNA [NM_000784]
CYP2S1	Cytochrome P450, family 2, subfamily S, polypeptide 1	A_23_P101374	0.301281	21.3504	Homo sapiens cytochrome P450, family 2, subfamily S, polypeptide 1 (CYP2S1), mRNA [NM_030622]
CYP2U1	Cytochrome P450, family 2, subfamily U, polypeptide 1	A_23_P155837	0.92674	2.2309	Homo sapiens cytochrome P450, family 2, subfamily U, polypeptide 1 (CYP2U1), mRNA [NM_183075]
CYP4F12	Cytochrome P450, family 4, subfamily F, polypeptide 12	A_23_P108280	0.697741	5.09634	Homo sapiens cytochrome P450, family 4, subfamily F, polypeptide 12 (CYP4F12), mRNA [NM_023944]
DDAH1	Dimethylarginine dimethylaminohydrolase 1	A_23_P201386	0.883587	2.38646	Homo sapiens dimethylarginine dimethylaminohydrolase 1 (DDAH1), transcript variant 1, mRNA [NM_012137]
DDR2	Discoidin domain receptor tyrosine kinase 2	A_32_P88965	0.980275	3.43712	Homo sapiens mRNA; cDNA DKFZp686C0390 (from clone DKFZp686C0390) [BX537651]
DEFB1	Defensin, beta 1	A_23_P71480	0.281644	3.16045	Homo sapiens defensin, beta 1 (DEFB1), mRNA [NM_005218]
DENND4A	DENN/MADD domain containing 4A	A_23_P420092	0.494557	4.82858	Homo sapiens DENN/MADD domain containing 4A (DENND4A), transcript variant 1, mRNA [NM_001144823]
DEPDC6	DEP domain containing 6	A_23_P60166	0.321076	3.54957	Homo sapiens DEP domain containing 6 (DEPDC6), mRNA [NM_022783]
DLAT	Dihydrolipoamide S-acetyltransferase	A_23_P203030	0.866444	2.31215	Homo sapiens dihydrolipoamide S-acetyltransferase (DLAT), nuclear gene encoding mitochondrial protein, mRNA [NM_001931]
DMD	Dystrophin	A_24_P185854	0.706792	3.1068	Homo sapiens dystrophin (DMD), transcript variant Dp427p2, mRNA [NM_004010]
DNAJC6	DnaJ (Hsp40) homolog, subfamily C, member 6	A_23_P95359	0.982228	7.55135	Homo sapiens DnaJ (Hsp40) homolog, subfamily C, member 6 (DNAJC6), mRNA [NM_014787]
DOC2A	Double C2-like domains, alpha	A_23_P152330	0.822331	4.80278	Homo sapiens double C2-like domains, alpha (DOC2A), mRNA [NM_003586]
DOC2B	Double C2-like domains, beta	A_24_P236753	0.558685	2.32739	Homo sapiens double C2-like domains, beta (DOC2B), mRNA [NM_003585]
DOCK11	Dedicator of cytokinesis 11	A_24_P76158	0.9248	2.87043	Homo sapiens dedicator of cytokinesis 11 (DOCK11), mRNA [NM_144658]
DPP4	Dipeptidyl-peptidase 4	A_24_P97104	0.72411	2.14372	Homo sapiens dipeptidyl-peptidase 4 (DPP4), mRNA [NM_001935]
DPP9	Dipeptidyl-peptidase 9	A_23_P208915	0.344215	2.81817	Homo sapiens dipeptidyl-peptidase 9 (DPP9), mRNA [NM_139159]
DPYS	Dihydropyrimidinase	A_23_P20303	0.297886	4.62245	Homo sapiens dihydropyrimidinase (DPYS), mRNA [NM_001385]
DPYS	Dihydropyrimidinase	A_23_P20311	0.843415	8.20944	Homo sapiens dihydropyrimidinase (DPYS), mRNA [NM_001385]
ECH1	Enoyl Coenzyme A hydratase 1, peroxisomal	A_24_P617578	0.999036	2.11937	Homo sapiens, clone IMAGE: 3858114, mRNA [BC014786]
EFHB	EF-hand domain family, member B	A_23_P417261	0.202548	3.64363	Homo sapiens EF-hand domain family, member B (EFHB), mRNA [NM_144715]
EHHADH	Enoyl-Coenzyme A, hydratase/3-hydroxyacyl Coenzyme A dehydrogenase	A_24_P123119	0.86115	2.96622	Homo sapiens enoyl-Coenzyme A, hydratase/3-hydroxyacyl Coenzyme A dehydrogenase (EHHADH), transcript variant 1, mRNA [NM_001966]
EIF4E3	Eukaryotic translation initiation factor 4E family member 3	A_32_P99648	0.948359	2.97246	Homo sapiens eukaryotic translation initiation factor 4E family member 3 (EIF4E3), transcript variant 3, mRNA [NM_001134649]
ELOVL7	ELOVL family member 7, elongation of long chain fatty acids (yeast)	A_23_P359277	0.403942	3.5237	Homo sapiens ELOVL family member 7, elongation of long chain fatty acids (yeast) (ELOVL7), transcript variant 1, mRNA [NM_024930]
EMX1	Empty spiracles homeobox 1	A_23_P315122	0.80995	2.86442	Homo sapiens empty spiracles homeobox 1 (EMX1), mRNA [NM_004097]
ENPP1	Ectonucleotide pyrophosphatase/phosphodiesterase 1	A_23_P156880	0.480394	5.74369	Homo sapiens ectonucleotide pyrophosphatase/phosphodiesterase 1 (ENPP1), mRNA [NM_006208]
ENPP1	Ectonucleotide pyrophosphatase/phosphodiesterase 1	A_32_P192376	0.428659	7.57503	Homo sapiens ectonucleotide pyrophosphatase/phosphodiesterase 1 (ENPP1), mRNA [NM_006208]
ENPP3	Ectonucleotide pyrophosphatase/phosphodiesterase 3	A_23_P404536	0.613325	4.25846	Homo sapiens ectonucleotide pyrophosphatase/phosphodiesterase 3 (ENPP3), mRNA [NM_005021]
ENPP4	Ectonucleotide pyrophosphatase/phosphodiesterase 4 (putative function)	A_23_P70318	0.770804	2.28324	Homo sapiens ectonucleotide pyrophosphatase/phosphodiesterase 4 (putative function) (ENPP4), mRNA [NM_014936]
ENTPD5	Ectonucleoside triphosphate diphosphohydrolase 5	A_24_P25452	0.839848	2.50753	Homo sapiens ectonucleoside triphosphate diphosphohydrolase 5, mRNA (cDNA clone IMAGE: 3847878), with apparent retained intron [BC020966]
EPB41L5	Erythrocyte membrane protein band 4.1 like 5	A_23_P416794	0.789522	2.07107	Homo sapiens erythrocyte membrane protein band 4.1 like 5 (EPB41L5), mRNA [NM_020909]
EPS8	Epidermal growth factor receptor pathway substrate 8	A_23_P136347	0.566273	3.29695	Homo sapiens epidermal growth factor receptor pathway substrate 8 (EPS8), mRNA [NM_004447]
EPSTI1	Epithelial stromal interaction 1 (breast)	A_23_P105794	0.585369	2.31941	Homo sapiens epithelial stromal interaction 1 (breast) (EPSTI1), transcript variant 2, mRNA [NM_033255]
ERBB3	v-erb-b2 erythroblastic leukemia viral oncogene homolog 3 (avian)	A_23_P349416	0.104741	5.28798	Homo sapiens v-erb-b2 erythroblastic leukemia viral oncogene homolog 3 (avian) (ERBB3), transcript variant 1, mRNA [NM_001982]
ERP27	Endoplasmic reticulum protein 27	A_23_P139687	0.496302	2.23253	Homo sapiens endoplasmic reticulum protein 27 (ERP27), mRNA [NM_152321]
ESRP2	Epithelial splicing regulatory protein 2	A_23_P100220	0.60027	2.57334	Homo sapiens epithelial splicing regulatory protein 2 (ESRP2), mRNA [NM_024939]
EVC	Ellis–van Creveld syndrome	A_24_P60441	0.773117	2.66732	Homo sapiens Ellis–van Creveld syndrome (EVC), mRNA [NM_153717]
EVC	Ellis–van Creveld syndrome	A_23_P167051	0.758793	3.29695	Homo sapiens tissue-type heart Ellis–van Creveld syndrome protein (EVC) mRNA, complete cds. [AF216184]
EXD3	Exonuclease 3'-5' domain containing 3	A_24_P49183	0.686906	2.57941	Homo sapiens exonuclease 3'-5' domain containing 3 (EXD3), mRNA [NM_017820]
EXOC6	Exocyst complex component 6	A_23_P169576	0.614943	2.26372	Homo sapiens exocyst complex component 6 (EXOC6), transcript variant 1, mRNA [NM_019053]
EZR	Ezrin	A_23_P19590	0.844293	2.59052	Homo sapiens ezrin (EZR), transcript variant 1, mRNA [NM_003379]
EZR	Ezrin	A_24_P290481	0.88022	3.15351	Homo sapiens ezrin (EZR), transcript variant 1, mRNA [NM_003379]
FAAH2	Fatty acid amide hydrolase 2	A_23_P113471	0.544591	2.15333	Homo sapiens fatty acid amide hydrolase 2 (FAAH2), mRNA [NM_174912]
FABP3	Fatty acid binding protein 3, muscle and heart (mammary-derived growth inhibitor)	A_24_P62783	0.353681	4.93454	Homo sapiens fatty acid binding protein 3, muscle, and heart (mammary-derived growth inhibitor) (FABP3), mRNA [NM_004102]
FAM110C	Family with sequence similarity 110, member C	A_24_P50248	0.745109	4.17693	Homo sapiens family with sequence similarity 110, member C (FAM110C), mRNA [NM_001077710]
FAM134B	Family with sequence similarity 134, member B	A_23_P167599	0.874402	5.58675	Homo sapiens family with sequence similarity 134, member B (FAM134B), transcript variant 1, mRNA [NM_001034850]
FAM13AOS	FAM13A opposite strand (non-protein coding)	A_24_P614362	0.604072	2.23134	Homo sapiens FAM13A opposite strand (non-protein coding) (FAM13AOS), non-coding RNA [NR_002806]
FAM153B	Family with sequence similarity 153, member B	A_32_P84369	0.591852	2.2003	Homo sapiens family with sequence similarity 153, member B (FAM153B), mRNA [NM_001079529]
FAM155B	Family with sequence similarity 155, member B	A_23_P22647	0.825644	3.02604	Homo sapiens family with sequence similarity 155, member B (FAM155B), mRNA [NM_015686]
FAM164C	Family with sequence similarity 164, member C	A_23_P99785	0.928617	3.39094	Homo sapiens family with sequence similarity 164, member C (FAM164C), transcript variant 1, mRNA [NM_024643]
FAM195A	Family with sequence similarity 195, member A	A_23_P3663	0.811089	2.29817	Homo sapiens family with sequence similarity 195, member A (FAM195A), mRNA [NM_138418]
FAM20A	Family with sequence similarity 20, member A	A_32_P108254	0.305026	4.38591	Homo sapiens family with sequence similarity 20, member A (FAM20A), transcript variant 1, mRNA [NM_017565]
FAM63A	Family with sequence similarity 63, member A	A_24_P942163	0.713212	2.10121	Homo sapiens mRNA for KIAA1390 protein, partial cds. [AB037811]
FAM81A	Family with sequence similarity 81, member A	A_23_P3295	0.684808	5.10224	Homo sapiens family with sequence similarity 81, member A (FAM81A), mRNA [NM_152450]
FBXL16	F-box and leucine-rich repeat protein 16	A_23_P406385	0.921918	2.52269	Homo sapiens F-box and leucine-rich repeat protein 16 (FBXL16), mRNA [NM_153350]
FBXO32	F-box protein 32	A_23_P82814	0.314642	2.43337	Homo sapiens F-box protein 32 (FBXO32), transcript variant 1, mRNA [NM_058229]
FGA	Fibrinogen alpha chain	A_23_P375372	0.351379	2.41496	Homo sapiens fibrinogen alpha chain (FGA), transcript variant alpha, mRNA [NM_021871]
FGB	Fibrinogen beta chain	A_23_P136125	0.539962	3.81214	Homo sapiens fibrinogen beta chain (FGB), mRNA [NM_005141]
FGF12	Fibroblast growth factor 12	A_24_P334300	0.807472	2.08724	Homo sapiens fibroblast growth factor 12 (FGF12), transcript variant 2, mRNA [NM_004113]
FGFR1	Fibroblast growth factor receptor 1	A_23_P315131	0.615966	2.69237	Homo sapiens cDNA FLJ14326 fis, clone PLACE4000247 [AK024388]
FGFR1	Fibroblast growth factor receptor 1	A_24_P4171	0.912349	2.03238	Homo sapiens fibroblast growth factor receptor 1 (FGFR1), transcript variant 1, mRNA [NM_023110]
FGFR2	Fibroblast growth factor receptor 2	A_23_P202334	0.422757	3.71471	Homo sapiens fibroblast growth factor receptor 2 (FGFR2), transcript variant 2, mRNA [NM_022970]
FKBP5	FK506 binding protein 5	A_23_P111206	0.985862	2.44863	Homo sapiens FK506 binding protein 5 (FKBP5), transcript variant 1, mRNA [NM_004117]
FLJ11710	Hypothetical protein FLJ11710	A_23_P3921	0.695089	2.26026	Homo sapiens cDNA FLJ11710 fis, clone HEMBA1005149 [AK021772]
FLJ43663	Hypothetical LOC378805	A_24_P455972	0.839239	4.61658	Homo sapiens hypothetical LOC378805 (FLJ43663), transcript variant 1, non-coding RNA [NR_015431]
FOLR1	Folate receptor 1 (adult)	A_23_P53176	0.876987	2.70133	Homo sapiens folate receptor 1 (adult) (FOLR1), transcript variant 1, mRNA [NM_016725]
FOLR3	Folate receptor 3 (gamma)	A_24_P252996	0.840585	2.98545	Homo sapiens folate receptor 3 (gamma) (FOLR3), mRNA [NM_000804]
FOXQ1	Forkhead box Q1	A_32_P164246	0.709682	2.38027	Homo sapiens forkhead box Q1 (FOXQ1), mRNA [NM_033260]
FRAS1	Fraser syndrome 1	A_32_P107876	0.936284	3.37022	Homo sapiens Fraser syndrome 1 (FRAS1), transcript variant 1, mRNA [NM_025074]
FUT5	Fucosyltransferase 5 (alpha (1,3) fucosyltransferase)	A_23_P101759	0.743915	8.4232	Homo sapiens fucosyltransferase 5 (alpha (1,3) fucosyltransferase) (FUT5), mRNA [NM_002034]
FXYD2	FXYD domain containing ion transport regulator 2	A_24_P196562	0.297949	3.42089	Homo sapiens FXYD domain containing ion transport regulator 2 (FXYD2), transcript variant b, mRNA [NM_021603]
FXYD2	FXYD domain containing ion transport regulator 2	A_23_P161769	0.301173	3.85203	Homo sapiens FXYD domain containing ion transport regulator 2 (FXYD2), transcript variant b, mRNA [NM_021603]
FZD4	Frizzled homolog 4 (Drosophila)	A_23_P64617	0.846321	2.00733	Homo sapiens frizzled homolog 4 (Drosophila) (FZD4), mRNA [NM_012193]
FZD5	Frizzled homolog 5 (Drosophila)	A_24_P148503	0.441993	2.13304	Homo sapiens frizzled homolog 5 (Drosophila) (FZD5), mRNA [NM_003468]
FZD5	Frizzled homolog 5 (Drosophila)	A_23_P108437	0.650247	2.05891	Homo sapiens frizzled homolog 5 (Drosophila) (FZD5), mRNA [NM_003468]
GALNT11	UDP-N-acetyl-alpha-D-galactosamine:polypeptide N-acetylgalactosaminyltransferase 11 (GalNAc-T11)	A_23_P8416	0.950372	2.74266	Homo sapiens UDP-N-acetyl-alpha-D-galactosamine:polypeptide N-acetylgalactosaminyltransferase 11 (GalNAc-T11) (GALNT11), mRNA [NM_022087]
GALNT11	UDP-N-acetyl-alpha-D-galactosamine:polypeptide N-acetylgalactosaminyltransferase 11 (GalNAc-T11)	A_23_P8412	0.91925	2.27195	Homo sapiens UDP-N-acetyl-alpha-D-galactosamine:polypeptide N-acetylgalactosaminyltransferase 11 (GalNAc-T11) (GALNT11), mRNA [NM_022087]
GAS1	Growth arrest-specific 1	A_23_P83134	0.756309	2.03563	Homo sapiens growth arrest-specific 1 (GAS1), mRNA [NM_002048]
GAS2L3	Growth arrest-specific 2 like 3	A_32_P189204	0.698443	2.2006	Homo sapiens growth arrest-specific 2 like 3 (GAS2L3), mRNA [NM_174942]
GAS2L3	Growth arrest-specific 2 like 3	A_32_P37143	0.710478	2.24484	Homo sapiens mRNA; cDNA DKFZp779P0730 (from clone DKFZp779P0730) [BX649059]
GBP2	Guanylate binding protein 2, interferon-inducible	A_23_P85693	0.800012	2.46781	Homo sapiens guanylate binding protein 2, interferon-inducible (GBP2), mRNA [NM_004120]
GCLC	Glutamate-cysteine ligase, catalytic subunit	A_23_P352879	0.738675	3.2668	Human gamma-glutamylcysteine synthetase (GCS) mRNA, complete cds. [M90656]
GCLC	Glutamate-cysteine ligase, catalytic subunit	A_23_P145114	0.875733	3.21361	Homo sapiens glutamate-cysteine ligase, catalytic subunit (GCLC), mRNA [NM_001498]
GCNT3	Glucosaminyl (N-acetyl) transferase 3, mucin type	A_23_P151915	0.708914	2.2641	Homo sapiens glucosaminyl (N-acetyl) transferase 3, mucin type (GCNT3), mRNA [NM_004751]
GCNT3	Glucosaminyl (N-acetyl) transferase 3, mucin type	A_23_P420209	0.6427	2.61278	Homo sapiens glucosaminyl (N-acetyl) transferase 3, mucin type (GCNT3), mRNA [NM_004751]
GDA	Guanine deaminase	A_24_P393571	0.292031	7.20095	Homo sapiens guanine deaminase (GDA), mRNA [NM_004293]
GDA	Guanine deaminase	A_23_P383258	0.126912	5.08865	Homo sapiens guanine deaminase (GDA), mRNA [NM_004293]
GFRA1	GDNF family receptor alpha 1	A_23_P12686	0.387349	3.31203	Homo sapiens GDNF family receptor alpha 1 (GFRA1), transcript variant 2, mRNA [NM_145793]
GFRA1	GDNF family receptor alpha 1	A_32_P59549	0.449221	2.22022	Homo sapiens GDNF family receptor alpha 1 (GFRA1), transcript variant 2, mRNA [NM_145793]
GMPR	Guanosine monophosphate reductase	A_24_P277657	0.722377	2.50953	Homo sapiens guanosine monophosphate reductase (GMPR), mRNA [NM_006877]
GOT1	Glutamic-oxaloacetic transaminase 1, soluble (aspartate aminotransferase 1)	A_23_P63825	0.947889	4.00053	Homo sapiens glutamic-oxaloacetic transaminase 1, soluble (aspartate aminotransferase 1) (GOT1), mRNA [NM_002079]
GPD1	Glycerol-3-phosphate dehydrogenase 1 (soluble)	A_23_P204736	0.505554	4.11117	Homo sapiens glycerol-3-phosphate dehydrogenase 1 (soluble) (GPD1), mRNA [NM_005276]
GPD1L	Glycerol-3-phosphate dehydrogenase 1-like	A_24_P362916	0.427811	2.21097	Homo sapiens glycerol-3-phosphate dehydrogenase 1-like (GPD1L), mRNA [NM_015141]
GPD1L	Glycerol-3-phosphate dehydrogenase 1-like	A_23_P318284	0.877587	3.23782	Homo sapiens glycerol-3-phosphate dehydrogenase 1-like (GPD1L), mRNA [NM_015141]
GPHN	Gephyrin	A_23_P88141	0.607087	2.23318	Homo sapiens gephyrin (GPHN), transcript variant 1, mRNA [NM_020806]
GPR143	G protein-coupled receptor 143	A_23_P45560	0.574791	2.00441	Homo sapiens G protein-coupled receptor 143 (GPR143), mRNA [NM_000273]
GPR37	G protein-coupled receptor 37 (endothelin receptor type B-like)	A_23_P145995	0.912493	4.282	Homo sapiens G protein-coupled receptor 37 (endothelin receptor type B-like) (GPR37), mRNA [NM_005302]
GPX3	Glutathione peroxidase 3 (plasma)	A_23_P133474	0.78975	3.27303	Homo sapiens glutathione peroxidase 3 (plasma) (GPX3), mRNA [NM_002084]
GRAMD2	GRAM domain containing 2	A_32_P95852	0.417771	2.51071	DB325746 OCBBF2 Homo sapiens cDNA clone OCBBF2004259 3', mRNA sequence [DB325746]
GREM2	Gremlin 2, cysteine knot superfamily, homolog (Xenopus laevis)	A_24_P40626	0.872447	3.20904	Homo sapiens gremlin 2, cysteine knot superfamily, homolog (X. laevis) (GREM2), mRNA [NM_022469]
GRWD1	Glutamate-rich WD repeat containing 1	A_24_P943888	0.64963	2.21409	Homo sapiens mRNA for KIAA1942 protein [AB075822]
GSTA2	Glutathione S-transferase alpha 2	A_24_P300394	0.443021	3.4876	Homo sapiens glutathione S-transferase alpha 2 (GSTA2), mRNA [NM_000846]
GSTM4	Glutathione S-transferase mu 4	A_24_P396660	0.53408	2.30509	Homo sapiens glutathione S-transferase mu 4 (GSTM4), transcript variant 2, mRNA [NM_147148]
GSTM4	Glutathione S-transferase mu 4	A_23_P217917	0.579711	2.24891	Homo sapiens glutathione S-transferase mu 4 (GSTM4), transcript variant 2, mRNA [NM_147148]
GTF3C3	General transcription factor IIIC, polypeptide 3, 102 kDa	A_24_P50818	0.149943	2.32768	Homo sapiens transcription factor IIIC102 short isoform mRNA, complete cds. [AF465407]
GYG1	Glycogenin 1	A_23_P29422	0.899294	2.02097	Homo sapiens glycogenin 1 (GYG1), mRNA [NM_004130]
HAVCR1	Hepatitis A virus cellular receptor 1	A_23_P347610	0.69627	3.8258	Homo sapiens hepatitis A virus cellular receptor 1 (HAVCR1), transcript variant 1, mRNA [NM_012206]
hCG_17324	Primary ciliary dyskinesia protein 1	A_32_P67526	0.926071	3.11314	Homo sapiens primary ciliary dyskinesia protein 1 (PCDP1), mRNA [NM_001029996]
HGD	Homogentisate 1,2-dioxygenase (homogentisate oxidase)	A_23_P250164	0.86848	5.86829	Homo sapiens homogentisate 1,2-dioxygenase (homogentisate oxidase) (HGD), mRNA [NM_000187]
HLA-DMB	Major histocompatibility complex, class II, DM beta	A_32_P351968	0.709008	12.3354	Homo sapiens major histocompatibility complex, class II, DM beta (HLA-DMB), mRNA [NM_002118]
HLA-DOA	Major histocompatibility complex, class II, DO alpha	A_32_P356316	0.685802	3.45146	Homo sapiens major histocompatibility complex, class II, DO alpha (HLA-DOA), mRNA [NM_002119]
HLA-DQB1	Major histocompatibility complex, class II, DQ beta 1	A_24_P239676	0.508208	2.24387	Homo sapiens major histocompatibility complex, class II, DQ beta 1 (HLA-DQB1), mRNA [NM_002123]
HLA-DQB1	Major histocompatibility complex, class II, DQ beta 1	A_23_P136683	0.818382	2.32555	Homo sapiens major histocompatibility complex, class II, DQ beta 1 (HLA-DQB1), mRNA [NM_002123]
HLA-DQB1	Major histocompatibility complex, class II, DQ beta 1	A_23_P8108	0.674982	2.4744	Homo sapiens cDNA FLJ59004 complete cds, highly similar to HLA class II histocompatibility antigen, DQ(1)beta chain precursor [AK304543]
HLF	Hepatic leukemia factor	A_23_P356585	0.209569	8.40685	Homo sapiens hepatic leukemia factor (HLF), mRNA [NM_002126]
HMOX2	Heme oxygenase (decycling) 2	A_24_P381945	0.906124	2.60343	Homo sapiens heme oxygenase (decycling) 2 (HMOX2), transcript variant 3, mRNA [NM_002134]
HNF1A	HNF1 homeobox A	A_24_P372913	0.47521	3.69526	Homo sapiens HNF1 homeobox A (HNF1A), mRNA [NM_000545]
HNF1B	HNF1 homeobox B	A_23_P409287	0.708497	2.05476	Homo sapiens HNF1 homeobox B (HNF1B), transcript variant 1, mRNA [NM_000458]
HNF1B	HNF1 homeobox B	A_23_P207557	0.53889	2.91591	Homo sapiens vHNF1-C mRNA [X71348]
HOOK1	Hook homolog 1 (Drosophila)	A_23_P114879	0.595262	4.09143	Homo sapiens hook homolog 1 (Drosophila) (HOOK1), mRNA [NM_015888]
HOOK1	Hook homolog 1 (Drosophila)	A_24_P921897	0.715099	4.53853	Homo sapiens hook homolog 1 (Drosophila) (HOOK1), mRNA [NM_015888]
HP	Haptoglobin	A_23_P206760	0.35085	26.6903	Homo sapiens haptoglobin (HP), transcript variant 1, mRNA [NM_005143]
HPGD	Hydroxyprostaglandin dehydrogenase 15-(NAD)	A_24_P71904	0.835647	2.24785	Homo sapiens hydroxyprostaglandin dehydrogenase 15-(NAD) (HPGD), transcript variant 1, mRNA [NM_000860]
HPN	Hepsin	A_23_P406782	0.454158	6.88869	Homo sapiens hepsin (HPN), transcript variant 1, mRNA [NM_182983]
HPN	Hepsin	A_23_P101806	0.474209	5.86061	Homo sapiens hepsin (HPN), transcript variant 1, mRNA [NM_182983]
HRASLS2	HRAS-like suppressor 2	A_23_P105012	0.268577	2.50207	Homo sapiens HRAS-like suppressor 2 (HRASLS2), mRNA [NM_017878]
HS3ST1	Heparan sulfate (glucosamine) 3-O-sulfotransferase 1	A_23_P121657	0.60406	2.21674	Homo sapiens heparan sulfate (glucosamine) 3-O-sulfotransferase 1 (HS3ST1), mRNA [NM_005114]
HS6ST1	Heparan sulfate 6-O-sulfotransferase 1	A_23_P90587	0.785727	2.25807	Homo sapiens heparan sulfate 6-O-sulfotransferase 1 (HS6ST1), mRNA [NM_004807]
HSD17B2	Hydroxysteroid (17-beta) dehydrogenase 2	A_23_P118065	0.970781	2.50659	Homo sapiens hydroxysteroid (17-beta) dehydrogenase 2 (HSD17B2), mRNA [NM_002153]
HSPA4L	Heat shock 70 kDa protein 4-like	A_23_P363936	0.828536	2.67663	Homo sapiens heat shock 70 kDa protein 4-like (HSPA4L), mRNA [NM_014278]
HSPBAP1	HSPB (heat shock 27 kDa) associated protein 1	A_23_P250118	0.815403	2.4984	Homo sapiens HSPB (heat shock 27 kDa) associated protein 1 (HSPBAP1), mRNA [NM_024610]
ICOSLG	Inducible T-cell co-stimulator ligand	A_23_P166280	0.823526	2.85692	Inducible T-cell co-stimulator ligand [Source: HGNC Symbol; Acc: 17087] [ENST00000407780]
IDH3A	Isocitrate dehydrogenase 3 (NAD+) alpha	A_23_P140668	0.97843	3.24557	Homo sapiens isocitrate dehydrogenase 3 (NAD+) alpha (IDH3A), nuclear gene encoding mitochondrial protein, mRNA [NM_005530]
IGFN1	Immunoglobulin-like and fibronectin type III domain containing 1	A_32_P425998	0.360302	2.83971	Homo sapiens immunoglobulin-like and fibronectin type III domain containing 1 (IGFN1), mRNA [NM_001164586]
IL17D	Interleukin 17D	A_23_P345692	0.554065	2.73644	Homo sapiens interleukin 17D (IL17D), mRNA [NM_138284]
IL1B	Interleukin 1, beta	A_23_P79518	0.526781	3.09583	Homo sapiens interleukin 1, beta (IL1B), mRNA [NM_000576]
IL1R2	Interleukin 1 receptor, type II	A_23_P79398	0.699856	3.39482	Homo sapiens interleukin 1 receptor, type II (IL1R2), transcript variant 1, mRNA [NM_004633]
IL1R2	Interleukin 1 receptor, type II	A_24_P63019	0.884806	7.76315	Homo sapiens interleukin 1 receptor, type II (IL1R2), transcript variant 1, mRNA [NM_004633]
IMPA2	Inositol(myo)-1(or 4)-monophosphatase 2	A_23_P50081	0.751677	2.72933	Homo sapiens inositol(myo)-1(or 4)-monophosphatase 2 (IMPA2), mRNA [NM_014214]
INSR	Insulin receptor	A_23_P4764	0.831171	2.53333	Homo sapiens insulin receptor (INSR), transcript variant 1, mRNA [NM_000208]
IQCD	IQ motif containing D	A_24_P390060	0.62111	2.1513	Homo sapiens IQ motif containing D (IQCD), mRNA [NM_138451]
IRF5	Interferon regulatory factor 5	A_24_P363609	0.437873	2.26489	Homo sapiens interferon regulatory factor 5 (IRF5), transcript variant 3, mRNA [NM_001098627]
IRF8	Interferon regulatory factor 8	A_23_P332190	0.483859	2.21313	Homo sapiens interferon regulatory factor 8 (IRF8), mRNA [NM_002163]
IRX3	Iroquois homeobox 3	A_23_P152235	0.561022	4.91409	Homo sapiens iroquois homeobox 3 (IRX3), mRNA [NM_024336]
IRX5	Iroquois homeobox 5	A_24_P48057	0.675241	2.00114	Homo sapiens iroquois homeobox 5 (IRX5), mRNA [NM_005853]
ISM1	Isthmin 1 homolog (zebrafish)	A_32_P186731	0.809918	9.3245	Homo sapiens isthmin 1 homolog (zebrafish) (ISM1), mRNA [NM_080826]
ITGB8	Integrin, beta 8	A_24_P929824	0.489025	9.14419	Homo sapiens integrin, beta 8 (ITGB8), mRNA [NM_002214]
ITGB8	Integrin, beta 8	A_23_P123060	0.657299	5.88131	Homo sapiens integrin, beta 8 (ITGB8), mRNA [NM_002214]
ITGB8	Integrin, beta 8	A_24_P759477	0.738113	5.62895	Homo sapiens integrin, beta 8 (ITGB8), mRNA [NM_002214]
KATNAL2	Katanin p60 subunit A-like 2	A_24_P927976	0.719557	3.27969	Homo sapiens mRNA; cDNA DKFZp667C165 (from clone DKFZp667C165) [AL512748]
KATNAL2	Katanin p60 subunit A-like 2	A_32_P790284	0.983292	3.91313	Homo sapiens katanin p60 subunit A-like 2 (KATNAL2), mRNA [NM_031303]
KCNB1	Potassium voltage-gated channel, Shab-related subfamily, member 1	A_24_P31627	0.154445	5.2828	Homo sapiens potassium voltage-gated channel, Shab-related subfamily, member 1 (KCNB1), mRNA [NM_004975]
KCNH6	Potassium voltage-gated channel, subfamily H (eag-related), member 6	A_23_P390984	0.508798	8.49795	Homo sapiens cDNA FLJ33650 fis, clone BRAMY2024514, highly similar to Rattus norvegicus potassium channel (erg2) mRNA [AK090969]
KCNIP1	Kv channel interacting protein 1	A_23_P30554	0.90601	2.27416	Homo sapiens Kv channel interacting protein 1 (KCNIP1), transcript variant 1, mRNA [NM_001034837]
KCNIP3	Kv channel interacting protein 3, calsenilin	A_23_P356004	0.690639	7.64493	Homo sapiens Kv channel interacting protein 3, calsenilin (KCNIP3), transcript variant 1, mRNA [NM_013434]
KCNJ8	Potassium inwardly-rectifying channel, subfamily J, member 8	A_23_P64879	0.0953658	2.29297	Homo sapiens potassium inwardly-rectifying channel, subfamily J, member 8 (KCNJ8), mRNA [NM_004982]
KCTD4	Potassium channel tetramerisation domain containing 4	A_23_P48327	0.566378	2.1835	Homo sapiens potassium channel tetramerisation domain containing 4 (KCTD4), mRNA [NM_198404]
KHK	Ketohexokinase (fructokinase)	A_23_P5845	0.28794	2.71329	Homo sapiens ketohexokinase (fructokinase) (KHK), transcript variant a, mRNA [NM_000221]
KIAA0664	KIAA0664	A_23_P4435	0.656113	2.27716	Homo sapiens KIAA0664 (KIAA0664), mRNA [NM_015229]
KIAA0664	KIAA0664	A_24_P61753	0.77895	2.6672	Homo sapiens KIAA0664 (KIAA0664), mRNA [NM_015229]
KIAA0754	KIAA0754	A_24_P912372	0.724402	2.1294	Homo sapiens KIAA0754 (KIAA0754), mRNA [NM_015038]
KIAA1217	KIAA1217	A_23_P310022	0.628491	2.23134	Homo sapiens KIAA1217 (KIAA1217), transcript variant 1, mRNA [NM_019590]
KIAA1543	KIAA1543	A_23_P394043	0.543753	2.0974	Homo sapiens KIAA1543 (KIAA1543), transcript variant 1, mRNA [NM_001080429]
KIAA1704	KIAA1704	A_24_P227585	0.973669	2.52353	Homo sapiens KIAA1704 (KIAA1704), mRNA [NM_018559]
KLF15	Kruppel-like factor 15	A_24_P20327	0.552309	16.5345	Homo sapiens Kruppel-like factor 15 (KLF15), mRNA [NM_014079]
KLRG2	Killer cell lectin-like receptor subfamily G, member 2	A_32_P33263	0.367158	5.0937	Homo sapiens cDNA FLJ44186 fis, clone THYMU2038797, weakly similar to B locus C type Lectin [AK126174]
KLRG2	Killer cell lectin-like receptor subfamily G, member 2	A_23_P8723	0.345059	6.51338	Homo sapiens killer cell lectin-like receptor subfamily G, member 2, mRNA (cDNA clone MGC: 131846 IMAGE: 6139360), complete cds. [BC110858]
KMO	Kynurenine 3-monooxygenase (kynurenine 3-hydroxylase)	A_24_P77082	0.397915	4.70215	Homo sapiens kynurenine 3-monooxygenase (kynurenine 3-hydroxylase) (KMO), mRNA [NM_003679]
KNDC1	Kinase non-catalytic C-lobe domain (KIND) containing 1	A_24_P940680	0.536157	2.04589	Homo sapiens mRNA for FLJ00252 protein [AK074179]
L3MBTL	L(3)mbt-like (Drosophila)	A_23_P210445	0.940298	2.71833	Homo sapiens l(3)mbt-like (Drosophila) (L3MBTL), transcript variant II, mRNA [NM_032107]
LACTB2	Lactamase, beta 2	A_23_P252711	0.672394	2.23293	Homo sapiens lactamase, beta 2 (LACTB2), mRNA [NM_016027]
LAMA1	Laminin, alpha 1	A_32_P313405	0.975788	4.60788	Homo sapiens laminin, alpha 1 (LAMA1), mRNA [NM_005559]
LAMA3	Laminin, alpha 3	A_24_P687302	0.429039	2.74718	Homo sapiens laminin, alpha 3 (LAMA3), transcript variant 1, mRNA [NM_198129]
LAMA4	Laminin, alpha 4	A_23_P133656	0.530674	2.52053	Homo sapiens laminin, alpha 4 (LAMA4), transcript variant 2, mRNA [NM_002290]
LGALS7B	Lectin, galactoside-binding, soluble, 7B	A_24_P348118	0.706226	2.13975	Homo sapiens lectin, galactoside-binding, soluble, 7B (LGALS7B), mRNA [NM_001042507]
LIMS3-LOC440895	LIMS3-LOC440895 read-through	A_24_P527716	0.955141	2.74834	Homo sapiens LIMS3-LOC440895 read-through (LIMS3-LOC440895), transcript variant 2, non-coding RNA [NR_027144]
LMTK2	Lemur tyrosine kinase 2	A_23_P215275	0.923351	2.10396	Homo sapiens lemur tyrosine kinase 2 (LMTK2), mRNA [NM_014916]
LOC100129726	Hypothetical LOC100129726	A_23_P348911	0.7249	2.76293	Homo sapiens hypothetical LOC100129726 (LOC100129726), non-coding RNA [NR_027251]
LOC100289058	Hypothetical protein LOC100289058	A_24_P316414	0.61822	3.64306	Homo sapiens, clone IMAGE :4042988, mRNA, partial cds. [BC014346]
LOC100290973	Hypothetical protein LOC100290973	A_32_P192389	0.334929	2.03547	PREDICTED: Homo sapiens hypothetical protein LOC100290973 (LOC100290973), mRNA [XM_002346802]
LOC151878	Hypothetical protein LOC151878	A_32_P152237	0.728098	2.48893	Homo sapiens hypothetical protein LOC151878, mRNA (cDNA clone IMAGE: 3844647), partial cds. [BC014063]
LOC221272	Hypothetical LOC221272	A_32_P88764	0.651973	2.03588	Homo sapiens cDNA: FLJ21659 fis, clone COL08743 [AK025312]
LOC286467	Hypothetical LOC286467	A_24_P32920	0.758396	2.31186	full-length cDNA clone CS0DI085YF14 of Placenta Cot 25-normalized of Homo sapiens (human) [CR597240]
LOC340888	Similar to aldo-keto reductase family 1 member B10	A_24_P152845	0.758515	4.73677	PREDICTED: Homo sapiens similar to Aldo-keto reductase family 1 member B10 (LOC340888), miscRNA [XR_018726]
LOC344887	Similar to hCG2041270	A_23_P136724	0.503759	2.62443	Homo sapiens mRNA; cDNA DKFZp686B14224 (from clone DKFZp686B14224) [BX640843]
LOC344887	Similar to hCG2041270	A_24_P68908	0.621321	2.4793	Homo sapiens mRNA; cDNA DKFZp686B14224 (from clone DKFZp686B14224) [BX640843]
LOC400236	Hypothetical LOC400236	A_24_P306720	0.757912	2.0326	Homo sapiens hypothetical LOC400236, mRNA (cDNA clone IMAGE: 5814949) [BC067103]
LOC401431	Hypothetical LOC401431	A_32_P146659	0.779325	3.52449	Homo sapiens hypothetical LOC401431 (LOC401431), non-coding RNA [NR_027040]
LOC440905	Hypothetical LOC440905	A_24_P508103	0.205844	3.86146	Homo sapiens hypothetical LOC440905 (LOC440905), non-coding RNA [NR_026758]
LOC553137	Hypothetical LOC553137	A_24_P592400	0.0786408	9.8222	Homo sapiens cDNA FLJ42409 fis, clone BLADE2000866 [AK124400]
LOC641467	Hypothetical LOC641467	A_32_P23989	0.897852	2.33213	Homo sapiens, mRNA (cDNA clone IMAGE:5270953) [BC036219]
LOC644617	Hypothetical LOC644617	A_24_P170869	0.865873	2.06873	Homo sapiens hypothetical LOC644617, mRNA (cDNA clone IMAGE: 3448872), partial cds. [BC011136]
LOC723809	Hypothetical LOC723809	A_32_P128741	0.817801	2.24436	Homo sapiens hypothetical LOC723809 (LOC723809), non-coding RNA [NR_027374]
LOC729680	Hypothetical protein LOC729680	A_32_P46840	0.86452	3.31345	full-length cDNA clone CS0DI028YF10 of Placenta Cot 25-normalized of Homo sapiens (human) [CR596712]
LOC92973	Hypothetical LOC92973	A_32_P47157	0.8996	3.23491	Homo sapiens hypothetical LOC92973 (LOC92973), non-coding RNA [NR_024006]
LPIN3	Lipin 3	A_24_P100695	0.978766	2.11472	Homo sapiens lipin 3 (LPIN3), mRNA [NM_022896]
LRAT	Lecithin retinol acyltransferase (phosphatidylcholine–retinol O-acyltransferase)	A_32_P113066	0.910082	2.24315	Homo sapiens lecithin retinol acyltransferase (phosphatidylcholine–retinol O-acyltransferase) (LRAT), mRNA [NM_004744]
LRRC1	Leucine-rich repeat-containing 1	A_23_P215024	0.820731	2.27435	Homo sapiens leucine rich repeat containing 1 (LRRC1), mRNA [NM_018214]
LRRC16A	Leucine-rich repeat-containing 16A	A_23_P19369	0.982999	2.3358	Homo sapiens leucine rich repeat containing 16A (LRRC16A), transcript variant 1, mRNA [NM_017640]
LRRC3B	Leucine-rich repeat-containing 3B	A_23_P143857	0.578152	2.20456	Homo sapiens leucine rich repeat containing 3B (LRRC3B), mRNA [NM_052953]
LRRC8B	Leucine-rich repeat-containing 8 family, member B	A_23_P115167	0.977191	2.82496	Homo sapiens leucine rich repeat containing 8 family, member B (LRRC8B), transcript variant 1, mRNA [NM_015350]
LRRC8B	Leucine-rich repeat-containing 8 family, member B	A_24_P345131	0.769973	2.13534	Homo sapiens leucine rich repeat containing 8 family, member B (LRRC8B), transcript variant 1, mRNA [NM_015350]
LRRK2	Leucine-rich repeat kinase 2	A_23_P128447	0.797195	8.22528	Homo sapiens leucine-rich repeat kinase 2 (LRRK2), mRNA [NM_198578]
MAGI1	Membrane associated guanylate kinase, WW and PDZ domain containing 1	A_23_P73297	0.919174	2.00935	Homo sapiens membrane associated guanylate kinase, WW, and PDZ domain containing 1 (MAGI1), transcript variant 2, mRNA [NM_004742]
MAL	Mal, T-cell differentiation protein	A_23_P17134	0.279026	5.881	Homo sapiens mal, T-cell differentiation protein (MAL), transcript variant a, mRNA [NM_002371]
MANEAL	Mannosidase, endo-alpha-like	A_23_P391228	0.891451	2.61616	Homo sapiens mannosidase, endo-alpha-like (MANEAL), transcript variant 1, mRNA [NM_001031740]
MANSC1	MANSC domain containing 1	A_23_P162211	0.49019	2.15022	Homo sapiens MANSC domain containing 1 (MANSC1), mRNA [NM_018050]
MAOA	Monoamine oxidase A	A_23_P83857	0.503756	3.80042	Homo sapiens monoamine oxidase A (MAOA), nuclear gene encoding mitochondrial protein, mRNA [NM_000240]
MAP3K1	Mitogen-activated protein kinase kinase kinase 1	A_23_P41796	0.877398	3.09492	Homo sapiens mitogen-activated protein kinase kinase kinase 1 (MAP3K1), mRNA [NM_005921]
MAPT	Microtubule-associated protein tau	A_24_P224488	0.884761	3.71636	Homo sapiens microtubule-associated protein tau (MAPT), transcript variant 1, mRNA [NM_016835]
MCCD1	Mitochondrial coiled-coil domain 1	A_32_P20439	0.931459	3.20767	Homo sapiens mitochondrial coiled-coil domain 1 (MCCD1), nuclear gene encoding mitochondrial protein, mRNA [NM_001011700]
MCF2L	MCF.2 cell line derived transforming sequence-like	A_23_P88099	0.847226	2.50427	Homo sapiens MCF.2 cell line derived transforming sequence-like (MCF2L), transcript variant 2, mRNA [NM_024979]
MCF2L	MCF.2 cell line derived transforming sequence-like	A_23_P88106	0.814158	2.54917	Homo sapiens MCF.2 cell line derived transforming sequence-like (MCF2L), transcript variant 2, mRNA [NM_024979]
MCOLN3	Mucolipin 3	A_23_P12241	0.510861	3.07956	Homo sapiens mucolipin 3 (MCOLN3), mRNA [NM_018298]
MEST	Mesoderm specific transcript homolog (mouse)	A_23_P156970	0.774729	3.29631	Homo sapiens mesoderm specific transcript homolog (mouse) (MEST), transcript variant 1, mRNA [NM_002402]
METTL7A	Methyltransferase like 7A	A_24_P941773	0.173848	2.80127	Homo sapiens methyltransferase like 7A (METTL7A), mRNA [NM_014033]
METTL7A	Methyltransferase like 7A	A_23_P415021	0.345604	4.79606	Homo sapiens methyltransferase like 7A (METTL7A), mRNA [NM_014033]
METTL7B	Methyltransferase like 7B	A_24_P64653	0.932178	7.84115	Homo sapiens methyltransferase like 7B (METTL7B), mRNA [NM_152637]
MFNG	MFNG O-fucosylpeptide 3-beta-N-acetylglucosaminyltransferase	A_23_P103104	0.439374	2.01151	Homo sapiens MFNG O-fucosylpeptide 3-beta-N-acetylglucosaminyltransferase (MFNG), transcript variant 1, mRNA [NM_002405]
MFSD2A	Major facilitator superfamily domain containing 2A	A_23_P43820	0.830624	7.36447	Homo sapiens major facilitator superfamily domain containing 2A (MFSD2A), transcript variant 2, mRNA [NM_032793]
MGAT3	Mannosyl (beta-1,4-)-glycoprotein beta-1,4-N-acetylglucosaminyltransferase	A_24_P245838	0.696351	2.92343	Homo sapiens mannosyl (beta-1,4-)-glycoprotein beta-1,4-N-acetylglucosaminyltransferase (MGAT3), transcript variant 1, mRNA [NM_002409]
MGST1	Microsomal glutathione S-transferase 1	A_23_P36658	0.557126	2.04247	Homo sapiens microsomal glutathione S-transferase 1 (MGST1), transcript variant 1c, mRNA [NM_145791]
MIA2	Melanoma inhibitory activity 2	A_23_P117387	0.626798	2.16807	Homo sapiens melanoma inhibitory activity 2 (MIA2), mRNA [NM_054024]
MIOX	Myo-inositol oxygenase	A_23_P68998	0.528805	3.01741	Homo sapiens myo-inositol oxygenase (MIOX), mRNA [NM_017584]
MITF	Microphthalmia-associated transcription factor	A_23_P426663	0.76339	3.43944	Homo sapiens microphthalmia-associated transcription factor (MITF), transcript variant 1, mRNA [NM_198159]
MITF	Microphthalmia-associated transcription factor	A_23_P73345	0.325128	2.73104	Homo sapiens microphthalmia-associated transcription factor (MITF), transcript variant 1, mRNA [NM_198159]
MITF	Microphthalmia-associated transcription factor	A_23_P61945	0.652415	3.19786	Homo sapiens microphthalmia-associated transcription factor (MITF), transcript variant 1, mRNA [NM_198159]
MLXIPL	MLX interacting protein-like	A_23_P145786	0.241391	3.60491	Homo sapiens MLX interacting protein-like (MLXIPL), transcript variant 1, mRNA [NM_032951]
MMACHC	Methylmalonic aciduria (cobalamin deficiency) cblC type, with homocystinuria	A_24_P83586	0.998662	2.40194	Homo sapiens methylmalonic aciduria (cobalamin deficiency) cblC type, with homocystinuria (MMACHC), mRNA [NM_015506]
MMACHC	Methylmalonic aciduria (cobalamin deficiency) cblC type, with homocystinuria	A_23_P418282	0.969872	2.30575	Homo sapiens cDNA FLJ25671 fis, clone TST03755 [AK098537]
MME	Membrane metallo-endopeptidase	A_24_P260101	0.639147	2.22086	Homo sapiens membrane metallo-endopeptidase (MME), transcript variant 2b, mRNA [NM_007289]
MME	Membrane metallo-endopeptidase	A_23_P212061	0.879105	2.68495	Homo sapiens membrane metallo-endopeptidase (MME), transcript variant 2b, mRNA [NM_007289]
MOBKL2B	MOB1, Mps One Binder kinase activator-like 2B (yeast)	A_24_P32085	0.547772	3.01503	Homo sapiens MOB1, Mps One Binder kinase activator-like 2B (yeast) (MOBKL2B), mRNA [NM_024761]
MOCS1	Molybdenum cofactor synthesis 1	A_23_P58993	0.607942	2.17108	Homo sapiens molybdenum cofactor synthesis 1 (MOCS1), transcript variant 1, mRNA [NM_005943]
MPP7	Membrane protein, palmitoylated 7 (MAGUK p55 subfamily member 7)	A_23_P384663	0.895927	2.07421	Homo sapiens membrane protein, palmitoylated 7 (MAGUK p55 subfamily member 7) (MPP7), mRNA [NM_173496]
MPV17L	MPV17 mitochondrial membrane protein-like	A_32_P174303	0.48882	2.82851	Homo sapiens MPV17 mitochondrial membrane protein-like (MPV17L), nuclear gene encoding mitochondrial protein, transcript variant 2, mRNA [NM_173803]
MPZL2	Myelin protein zero-like 2	A_23_P150379	0.419317	4.95585	Homo sapiens myelin protein zero-like 2 (MPZL2), transcript variant 2, mRNA [NM_144765]
MRPL35	Mitochondrial ribosomal protein L35	A_32_P16489	0.658942	2.01437	Homo sapiens mitochondrial ribosomal protein L35 (MRPL35), nuclear gene encoding mitochondrial protein, transcript variant 2, mRNA [NM_145644]
MUC20	Mucin 20, cell surface associated	A_23_P92222	0.865432	2.91511	Homo sapiens mucin 20, cell surface associated (MUC20), transcript variant L, mRNA [NM_152673]
MUC6	Mucin 6, oligomeric mucus/gel-forming	A_24_P88079	0.808847	4.82291	Homo sapiens mucin 6, oligomeric mucus/gel-forming (MUC6), mRNA [NM_005961]
NANOG	Nanog homeobox	A_23_P204640	0.736323	2.04716	Homo sapiens Nanog homeobox (NANOG), mRNA [NM_024865]
NAT8	N-acetyltransferase 8 (GCN5-related, putative)	A_23_P154379	0.127834	44.0304	Homo sapiens N-acetyltransferase 8 (GCN5-related, putative) (NAT8), mRNA [NM_003960]
NAT8L	N-acetyltransferase 8-like (GCN5-related, putative)	A_24_P91991	0.642015	3.46714	Homo sapiens N-acetyltransferase 8-like (GCN5-related, putative) (NAT8L), mRNA [NM_178557]
NDRG2	NDRG family member 2	A_24_P244800	0.954229	8.00773	Homo sapiens NDRG family member 2 (NDRG2), transcript variant 1, mRNA [NM_201535]
NDRG2	NDRG family member 2	A_23_P37205	0.653609	4.45556	Homo sapiens NDRG family member 2 (NDRG2), transcript variant 1, mRNA [NM_201535]
NEAT1	Nuclear paraspeckle assembly transcript 1 (non-protein coding)	A_24_P566916	0.904702	2.0675	Homo sapiens nuclear paraspeckle assembly transcript 1 (non-protein coding) (NEAT1), non-coding RNA [NR_028272]
NEDD4L	Neural precursor cell expressed, developmentally down-regulated 4-like	A_24_P108311	0.813026	2.1361	Homo sapiens neural precursor cell expressed, developmentally downregulated 4-like (NEDD4L), transcript variant d, mRNA [NM_015277]
NEDD4L	Neural precursor cell expressed, developmentally down-regulated 4-like	A_24_P782308	0.575305	2.09284	Homo sapiens neural precursor cell expressed, developmentally downregulated 4-like (NEDD4L), transcript variant j, mRNA [NM_001144967]
NEFM	Neurofilament, medium polypeptide	A_24_P264832	0.872098	2.33216	Homo sapiens neurofilament, medium polypeptide (NEFM), transcript variant 1, mRNA [NM_005382]
NLGN1	Neuroligin 1	A_23_P18123	0.489576	2.36046	Homo sapiens neuroligin 1 (NLGN1), mRNA [NM_014932]
NNT	Nicotinamide nucleotide transhydrogenase	A_23_P70148	0.940295	2.03786	Homo sapiens nicotinamide nucleotide transhydrogenase (NNT), nuclear gene encoding mitochondrial protein, transcript variant 2, mRNA [NM_182977]
NOXA1	NADPH oxidase activator 1	A_23_P254353	0.350712	2.72185	Homo sapiens NADPH oxidase activator 1 (NOXA1), mRNA [NM_006647]
NR1H4	Nuclear receptor subfamily 1, group H, member 4	A_23_P25396	0.703731	3.85729	Homo sapiens nuclear receptor subfamily 1, group H, member 4 (NR1H4), mRNA [NM_005123]
NR2E3	Nuclear receptor subfamily 2, group E, member 3	A_23_P205867	0.631726	3.2844	Homo sapiens nuclear receptor subfamily 2, group E, member 3 (NR2E3), transcript variant 2, mRNA [NM_014249]
NR3C2	Nuclear receptor subfamily 3, group C, member 2	A_23_P392470	0.573107	2.42782	Homo sapiens nuclear receptor subfamily 3, group C, member 2 (NR3C2), transcript variant 1, mRNA [NM_000901]
NRTN	Neurturin	A_23_P90359	0.261965	2.71673	Homo sapiens neurturin (NRTN), mRNA [NM_004558]
NT5M	5',3'-nucleotidase, mitochondrial	A_23_P3946	0.965541	2.28222	Homo sapiens 5',3'-nucleotidase, mitochondrial (NT5M), nuclear gene encoding mitochondrial protein, mRNA [NM_020201]
NUS1	Nuclear undecaprenyl pyrophosphate synthase 1 homolog (S. cerevisiae)	A_32_P34116	0.99095	2.10687	Homo sapiens nuclear undecaprenyl pyrophosphate synthase 1 homolog (S. cerevisiae) (NUS1), mRNA [NM_138459]
OAS1	2',5'-Oligoadenylate synthetase 1, 40/46kDa	A_23_P64828	0.777307	2.16331	Homo sapiens 2',5'-oligoadenylate synthetase 1, 40/46kDa (OAS1), transcript variant 2, mRNA [NM_002534]
OGDHL	Oxoglutarate dehydrogenase-like	A_23_P161297	0.613409	5.55915	Homo sapiens oxoglutarate dehydrogenase-like (OGDHL), nuclear gene encoding mitochondrial protein, transcript variant 1, mRNA [NM_018245]
OSBPL1A	Oxysterol binding protein-like 1A	A_23_P10442	0.971487	2.88775	Homo sapiens oxysterol binding protein-like 1A (OSBPL1A), transcript variant OSBPL1B, mRNA [NM_080597]
OSGIN2	Oxidative stress induced growth inhibitor family member 2	A_24_P261083	0.915319	2.15451	Homo sapiens oxidative stress induced growth inhibitor family member 2 (OSGIN2), transcript variant 2, mRNA [NM_004337]
OVGP1	Oviductal glycoprotein 1, 120 kDa	A_23_P103756	0.807609	2.38958	Homo sapiens oviductal glycoprotein 1, 120 kDa (OVGP1), mRNA [NM_002557]
PA2G4	Proliferation-associated 2G4, 38 kDa	A_24_P827491	0.916621	2.0469	Homo sapiens proliferation-associated 2G4, 38 kDa (PA2G4), mRNA [NM_006191]
PACSIN1	Protein kinase C and casein kinase substrate in neurons 1	A_23_P258088	0.111566	3.01436	Homo sapiens protein kinase C and casein kinase substrate in neurons 1 (PACSIN1), mRNA [NM_020804]
PALM3	Paralemmin-3	A_32_P198177	0.896672	6.07692	Homo sapiens Paralemmin-3 (PALM3), mRNA [NM_001145028]
PARD6A	Par-6 partitioning defective 6 homolog alpha (Caenorhabditis elegans)	A_23_P140821	0.336958	3.15654	Homo sapiens par-6 partitioning defective 6 homolog alpha (C. elegans) (PARD6A), transcript variant 1, mRNA [NM_016948]
PARD6B	Par-6 partitioning defective 6 homolog beta (C. elegans)	A_32_P205637	0.543335	2.33487	Homo sapiens par-6 partitioning defective 6 homolog beta (C. elegans) (PARD6B), mRNA [NM_032521]
PCBD2	Pterin-4 alpha-carbinolamine dehydratase/dimerization cofactor of hepatocyte nuclear factor 1 alpha (TCF1) 2	A_24_P180423	0.870726	2.07057	Homo sapiens mRNA; cDNA DKFZp566K1946 (from clone DKFZp566K1946) [AL136721]
PCDH20	Protocadherin 20	A_23_P204885	0.338139	2.99496	Homo sapiens protocadherin 20 (PCDH20), mRNA [NM_022843]
PDE1A	Phosphodiesterase 1A, calmodulin-dependent	A_23_P79272	0.831011	2.69752	Homo sapiens phosphodiesterase 1A, calmodulin-dependent (PDE1A), transcript variant 2, mRNA [NM_001003683]
PDE1A	Phosphodiesterase 1A, calmodulin-dependent	A_24_P102082	0.727863	2.59613	Homo sapiens mRNA for 3'5' cyclic nucleotide phosphodiesterase (PDE1A5 gene) [AJ401610]
PDE1A	Phosphodiesterase 1A, calmodulin-dependent	A_24_P208436	0.82897	2.54462	Homo sapiens phosphodiesterase 1A, calmodulin-dependent (PDE1A), transcript variant 2, mRNA [NM_001003683]
PDE4D	Phosphodiesterase 4D, cAMP-specific (phosphodiesterase E3 dunce homolog, Drosophila)	A_23_P158406	0.799614	4.77751	Homo sapiens phosphodiesterase 4D, cAMP-specific (phosphodiesterase E3 dunce homolog, Drosophila), mRNA (cDNA clone IMAGE:4280941), complete cds. [BC008390]
PDE4D	Phosphodiesterase 4D, cAMP-specific (phosphodiesterase E3 dunce homolog, Drosophila)	A_23_P124456	0.933269	2.90896	Homo sapiens phosphodiesterase 4D, cAMP-specific (phosphodiesterase E3 dunce homolog, Drosophila) (PDE4D), transcript variant 2, mRNA [NM_006203]
PDE7A	Phosphodiesterase 7A	A_23_P123478	0.835705	3.19152	Homo sapiens phosphodiesterase 7A (PDE7A), transcript variant 1, mRNA [NM_002603]
PDE7A	Phosphodiesterase 7A	A_24_P360529	0.819514	3.22731	Homo sapiens phosphodiesterase 7A (PDE7A), transcript variant 2, mRNA [NM_002604]
PDE8B	Phosphodiesterase 8B	A_24_P197537	0.882401	3.24437	Homo sapiens phosphodiesterase 8B (PDE8B), transcript variant 1, mRNA [NM_003719]
PDSS1	Prenyl (decaprenyl) diphosphate synthase, subunit 1	A_23_P161152	0.975244	2.02973	Homo sapiens prenyl (decaprenyl) diphosphate synthase, subunit 1 (PDSS1), mRNA [NM_014317]
PFKFB2	6-Phosphofructo-2-kinase/fructose-2,6-biphosphatase 2	A_24_P413669	0.771874	3.71266	Homo sapiens 6-phosphofructo-2-kinase/fructose-2,6-biphosphatase 2 (PFKFB2), transcript variant 2, mRNA [NM_001018053]
PGM5	Phosphoglucomutase 5	A_24_P120907	0.350857	2.44078	Homo sapiens phosphoglucomutase 5 (PGM5), mRNA [NM_021965]
PGPEP1	Pyroglutamyl-peptidase I	A_23_P218531	0.809505	2.14065	Homo sapiens pyroglutamyl-peptidase I (PGPEP1), mRNA [NM_017712]
PHKA1	Phosphorylase kinase, alpha 1 (muscle)	A_24_P194503	0.376966	4.79709	Homo sapiens phosphorylase kinase, alpha 1 (muscle) (PHKA1), transcript variant 1, mRNA [NM_002637]
PION	Pigeon homolog (Drosophila)	A_23_P416894	0.689429	3.54918	Homo sapiens pigeon homolog (Drosophila) (PION), mRNA [NM_017439]
PKHD1	Polycystic kidney and hepatic disease 1 (autosomal recessive)	A_24_P92508	0.982423	4.93037	Homo sapiens polycystic kidney and hepatic disease 1 (autosomal recessive) (PKHD1), transcript variant 1, mRNA [NM_138694]
PKP2	Plakophilin 2	A_23_P162466	0.612663	2.52481	Homo sapiens plakophilin 2 (PKP2), transcript variant 2b, mRNA [NM_004572]
PKP4	Plakophilin 4	A_23_P16992	0.824951	4.39003	Homo sapiens plakophilin 4 (PKP4), transcript variant 1, mRNA [NM_003628]
PLA1A	Phospholipase A1 member A	A_24_P294408	0.868657	8.80637	Homo sapiens phospholipase A1 member A (PLA1A), mRNA [NM_015900]
PLA1A	Phospholipase A1 member A	A_23_P29816	0.915435	7.8583	Homo sapiens phospholipase A1 member A (PLA1A), mRNA [NM_015900]
PLCB1	Phospholipase C, beta 1 (phosphoinositide-specific)	A_24_P941643	0.956382	2.09906	Homo sapiens phospholipase C, beta 1 (phosphoinositide-specific) (PLCB1), transcript variant 2, mRNA [NM_182734]
PLCD4	Phospholipase C, delta 4	A_23_P385105	0.944556	2.03203	Homo sapiens phospholipase C, delta 4 (PLCD4), mRNA [NM_032726]
PLD6	Phospholipase D family, member 6	A_23_P360626	0.780102	3.50209	Homo sapiens phospholipase D family, member 6 (PLD6), mRNA [NM_178836]
PLEKHA6	Pleckstrin homology domain containing, family A member 6	A_23_P431268	0.404943	2.08012	Homo sapiens pleckstrin homology domain containing, family A member 6 (PLEKHA6), mRNA [NM_014935]
PLS1	Plastin 1	A_23_P211909	0.552504	2.62723	Homo sapiens plastin 1 (PLS1), transcript variant 2, mRNA [NM_002670]
PNPLA7	Patatin-like phospholipase domain containing 7	A_23_P43455	0.723328	2.02699	Homo sapiens patatin-like phospholipase domain containing 7 (PNPLA7), transcript variant 2, mRNA [NM_152286]
POLH	Polymerase (DNA directed), eta	A_23_P422718	0.833804	3.91863	Homo sapiens polymerase (DNA directed), eta (POLH), mRNA [NM_006502]
POLR1B	Polymerase (RNA) I polypeptide B, 128 kDa	A_23_P209987	0.99628	2.49919	Homo sapiens polymerase (RNA) I polypeptide B, 128 kDa (POLR1B), transcript variant 1, mRNA [NM_019014]
POLR1B	Polymerase (RNA) I polypeptide B, 128 kDa	A_24_P942112	0.744658	3.3876	Homo sapiens mRNA; cDNA DKFZp686N05112 (from clone DKFZp686N05112) [BX647683]
PPAP2B	Phosphatidic acid phosphatase type 2B	A_23_P201808	0.713239	5.03771	Homo sapiens phosphatidic acid phosphatase type 2B (PPAP2B), mRNA [NM_003713]
PPARGC1A	Peroxisome proliferator-activated receptor gamma, coactivator 1 alpha	A_23_P18447	0.691696	7.30914	Homo sapiens peroxisome proliferator-activated receptor gamma, coactivator 1 alpha (PPARGC1A), mRNA [NM_013261]
PPARGC1A	Peroxisome proliferator-activated receptor gamma, coactivator 1 alpha	A_24_P303052	0.530654	9.47501	Homo sapiens peroxisome proliferator-activated receptor gamma, coactivator 1 alpha (PPARGC1A), mRNA [NM_013261]
PPARGC1B	Peroxisome proliferator-activated receptor gamma, coactivator 1 beta	A_23_P213959	0.730615	2.8557	Homo sapiens peroxisome proliferator-activated receptor gamma, coactivator 1 beta (PPARGC1B), transcript variant 1, mRNA [NM_133263]
PPARGC1B	Peroxisome proliferator-activated receptor gamma, coactivator 1 beta	A_24_P560519	0.799533	3.39187	Homo sapiens peroxisome proliferator-activated receptor gamma, coactivator 1 beta (PPARGC1B), transcript variant 1, mRNA [NM_133263]
PPFIBP2	PTPRF interacting protein, binding protein 2 (liprin beta 2)	A_23_P150807	0.511037	2.58593	Homo sapiens PTPRF interacting protein, binding protein 2 (liprin beta 2) (PPFIBP2), mRNA [NM_003621]
PPFIBP2	PTPRF interacting protein, binding protein 2 (liprin beta 2)	A_23_P409623	0.311364	2.33941	Homo sapiens PTPRF interacting protein, binding protein 2 (liprin beta 2) (PPFIBP2), mRNA [NM_003621]
PPIF	Peptidylprolyl isomerase F	A_23_P202104	0.749789	2.73154	Homo sapiens peptidylprolyl isomerase F (PPIF), nuclear gene encoding mitochondrial protein, mRNA [NM_005729]
PPP1R1A	Protein phosphatase 1, regulatory (inhibitor) subunit 1A	A_23_P53417	0.360237	2.68491	Homo sapiens protein phosphatase 1, regulatory (inhibitor) subunit 1A (PPP1R1A), mRNA [NM_006741]
PPP1R1A	Protein phosphatase 1, regulatory (inhibitor) subunit 1A	A_24_P13285	0.25998	2.42215	Homo sapiens protein phosphatase 1, regulatory (inhibitor) subunit 1A (PPP1R1A), mRNA [NM_006741]
PPP1R9A	Protein phosphatase 1, regulatory (inhibitor) subunit 9A	A_32_P38623	0.484504	3.48426	Homo sapiens protein phosphatase 1, regulatory (inhibitor) subunit 9A (PPP1R9A), transcript variant 4, mRNA [NM_017650]
PPP1R9A	Protein phosphatase 1, regulatory (inhibitor) subunit 9A	A_23_P145824	0.469947	3.58471	Homo sapiens protein phosphatase 1, regulatory (inhibitor) subunit 9A (PPP1R9A), transcript variant 4, mRNA [NM_017650]
PRR15	Proline rich 15	A_32_P154911	0.44159	2.78336	Homo sapiens proline rich 15 (PRR15), mRNA [NM_175887]
PRR15L	Proline rich 15-like	A_23_P118894	0.226978	2.34872	Homo sapiens proline rich 15-like (PRR15L), mRNA [NM_024320]
PRUNE2	Prune homolog 2 (Drosophila)	A_32_P43746	0.692081	9.81487	Homo sapiens prune homolog 2 (Drosophila) (PRUNE2), mRNA [NM_015225]
PRUNE2	Prune homolog 2 (Drosophila)	A_23_P406025	0.678463	7.82371	Homo sapiens prune homolog 2 (Drosophila) (PRUNE2), mRNA [NM_015225]
PRUNE2	Prune homolog 2 (Drosophila)	A_23_P326913	0.404865	8.37032	Homo sapiens prune homolog 2 (Drosophila), mRNA (cDNA clone IMAGE:5015761) [BC019095]
PSAT1	Phosphoserine aminotransferase 1	A_23_P259692	0.983874	6.42906	Homo sapiens phosphoserine aminotransferase 1 (PSAT1), transcript variant 1, mRNA [NM_058179]
PSEN2	Presenilin 2 (Alzheimer disease 4)	A_23_P96985	0.382267	2.50216	Homo sapiens presenilin 2 (Alzheimer disease 4) (PSEN2), transcript variant 2, mRNA [NM_012486]
PSEN2	Presenilin 2 (Alzheimer disease 4)	A_24_P62521	0.530913	2.98477	Homo sapiens presenilin 2 (Alzheimer disease 4) (PSEN2), transcript variant 1, mRNA [NM_000447]
PSEN2	Presenilin 2 (Alzheimer disease 4)	A_23_P103398	0.523947	3.28368	Homo sapiens presenilin 2 (Alzheimer disease 4) (PSEN2), transcript variant 1, mRNA [NM_000447]
QRSL1	Glutaminyl-tRNA synthase (glutamine-hydrolyzing)-like 1	A_24_P132276	0.959685	2.10644	Homo sapiens glutaminyl-tRNA synthase (glutamine-hydrolyzing)-like 1 (QRSL1), mRNA [NM_018292]
RAB3IP	RAB3A interacting protein (rabin3)	A_23_P128174	0.701422	3.0601	Homo sapiens RAB3A interacting protein (rabin3) (RAB3IP), transcript variant alpha 2, mRNA [NM_175623]
RALGAPA1	Ral GTPase activating protein, alpha subunit 1 (catalytic)	A_24_P922969	0.718594	2.37613	Homo sapiens Ral GTPase activating protein, alpha subunit 1 (catalytic) (RALGAPA1), transcript variant 2, mRNA [NM_194301]
RASSF6	Ras association (RalGDS/AF-6) domain family member 6	A_23_P302404	0.235191	3.829	Homo sapiens Ras association (RalGDS/AF-6) domain family member 6 (RASSF6), transcript variant 2, mRNA [NM_201431]
RBM47	RNA binding motif protein 47	A_23_P132910	0.795782	2.84406	Homo sapiens RNA binding motif protein 47 (RBM47), transcript variant 2, mRNA [NM_019027]
RBM47	RNA binding motif protein 47	A_24_P226108	0.45332	2.81484	Homo sapiens RNA binding motif protein 47 (RBM47), transcript variant 2, mRNA [NM_019027]
RBPMS	RNA binding protein with multiple splicing	A_24_P930418	0.784966	2.27653	Homo sapiens cDNA, FLJ17575 [AK310533]
RCAN2	Regulator of calcineurin 2	A_32_P156851	0.590079	2.13176	Homo sapiens regulator of calcineurin 2 (RCAN2), mRNA [NM_005822]
REEP1	Receptor accessory protein 1	A_23_P96285	0.615374	6.67248	Homo sapiens receptor accessory protein 1 (REEP1), nuclear gene encoding mitochondrial protein, transcript variant 2, mRNA [NM_022912]
REPS2	RALBP1 associated Eps domain containing 2	A_32_P100109	0.635646	2.5422	Homo sapiens RALBP1 associated Eps domain containing 2 (REPS2), transcript variant 1, mRNA [NM_004726]
RERG	RAS-like, estrogen-regulated, growth inhibitor	A_24_P321525	0.839061	45.9831	Homo sapiens RAS-like, estrogen-regulated, growth inhibitor (RERG), mRNA [NM_032918]
RNF144B	Ring finger protein 144B	A_24_P406060	0.711843	2.15538	Homo sapiens ring finger protein 144B (RNF144B), mRNA [NM_182757]
RNF175	Ring finger protein 175	A_23_P340263	0.705766	9.2388	Homo sapiens ring finger protein 175 (RNF175), mRNA [NM_173662]
RNF43	Ring finger protein 43	A_23_P3934	0.619537	3.25077	Homo sapiens ring finger protein 43 (RNF43), mRNA [NM_017763]
RP11-592B15.4	Poly(ADP-ribose) glycohydrolase pseudogene	A_24_P826578	0.801004	2.08136	Homo sapiens poly(ADP-ribose) glycohydrolase pseudogene (LOC728407), non-coding RNA [NR_029388]
RP11-631M21.2	Tubulin, beta 8	A_32_P16315	0.56891	3.77525	Homo sapiens tubulin, beta 8 (TUBB8), transcript variant 2, mRNA [NM_001164154]
RRAGD	Ras-related GTP binding D	A_23_P133691	0.768579	2.04287	Homo sapiens Ras-related GTP binding D (RRAGD), mRNA [NM_021244]
RREB1	Ras responsive element binding protein 1	A_23_P59294	0.970133	3.30531	Homo sapiens ras responsive element binding protein 1 (RREB1), transcript variant 1, mRNA [NM_001003699]
RTDR1	Rhabdoid tumor deletion region gene 1	A_23_P29153	0.649878	2.03705	Homo sapiens rhabdoid tumor deletion region gene 1 (RTDR1), mRNA [NM_014433]
RUNDC2A	RUN domain containing 2A	A_24_P150665	0.723774	3.72959	Homo sapiens RUN domain containing 2A (RUNDC2A), mRNA [NM_032167]
RUNDC2A	RUN domain containing 2A	A_32_P66020	0.789568	3.53425	Homo sapiens RUN domain containing 2A (RUNDC2A), mRNA [NM_032167]
RUNDC2A	RUN domain containing 2A	A_32_P107002	0.468917	5.08102	Homo sapiens RUN domain containing 2A (RUNDC2A), mRNA [NM_032167]
SAA1	Serum amyloid A1	A_24_P335092	0.740772	4.04044	Homo sapiens serum amyloid A1 (SAA1), transcript variant 1, mRNA [NM_000331]
SAA2	Serum amyloid A2	A_23_P306203	0.703366	2.90591	Homo sapiens serum amyloid A2 (SAA2), transcript variant 1, mRNA [NM_030754]
SAMD12	Sterile alpha motif domain containing 12	A_32_P92355	0.410816	2.58221	Homo sapiens sterile alpha motif domain containing 12 (SAMD12), transcript variant 1, mRNA [NM_001101676]
SAMD12	Sterile alpha motif domain containing 12	A_32_P47265	0.599216	2.1381	AV724325 HTB Homo sapiens cDNA clone HTBAYE05 5', mRNA sequence [AV724325]
SBK2	SH3-binding domain kinase family, member 2	A_23_P142031	0.989393	4.17367	Homo sapiens SH3-binding domain kinase family, member 2 (SBK2), mRNA [NM_001101401]
SCIN	Scinderin	A_23_P157136	0.47178	3.58019	Homo sapiens scinderin (SCIN), transcript variant 2, mRNA [NM_033128]
SCN4B	Sodium channel, voltage-gated, type IV, beta	A_23_P303833	0.627179	3.56343	Homo sapiens sodium channel, voltage-gated, type IV, beta (SCN4B), transcript variant 1, mRNA [NM_174934]
SCNN1A	Sodium channel, nonvoltage-gated 1 alpha	A_23_P128323	0.655331	4.7228	Homo sapiens sodium channel, nonvoltage-gated 1 alpha (SCNN1A), transcript variant 1, mRNA [NM_001038]
SDK1	Sidekick homolog 1, cell adhesion molecule (chicken)	A_23_P93722	0.891804	2.0419	Homo sapiens sidekick homolog 1, cell adhesion molecule (chicken) (SDK1), transcript variant 1, mRNA [NM_152744]
SEMA4D	Sema domain, immunoglobulin domain (Ig), transmembrane domain (TM), and short cytoplasmic domain, (semaphorin) 4D	A_24_P261169	0.510208	2.89674	Homo sapiens sema domain, immunoglobulin domain (Ig), transmembrane domain (TM), and short cytoplasmic domain, (semaphorin) 4D (SEMA4D), transcript variant 1, mRNA [NM_006378]
SEMA4D	Sema domain, immunoglobulin domain (Ig), transmembrane domain (TM), and short cytoplasmic domain, (semaphorin) 4D	A_24_P229055	0.560856	5.66799	Homo sapiens sema domain, immunoglobulin domain (Ig), transmembrane domain (TM), and short cytoplasmic domain, (semaphorin) 4D (SEMA4D), transcript variant 2, mRNA [NM_001142287]
SEPP1	Selenoprotein P, plasma, 1	A_23_P121926	0.554676	3.74932	Homo sapiens selenoprotein P, plasma, 1 (SEPP1), transcript variant 1, mRNA [NM_005410]
SFXN4	Sideroflexin 4	A_23_P75149	0.823645	2.89058	Homo sapiens sideroflexin 4 (SFXN4), mRNA [NM_213649]
SFXN4	Sideroflexin 4	A_23_P387722	0.842717	2.97195	Homo sapiens sideroflexin 4 (SFXN4), mRNA [NM_213649]
SGK2	Serum/glucocorticoid regulated kinase 2	A_24_P151356	0.460784	2.02243	Homo sapiens serum/glucocorticoid regulated kinase 2 (SGK2), transcript variant 1, mRNA [NM_170693]
SGPP2	Sphingosine-1-phosphate phosphotase 2	A_23_P153971	0.248789	4.97749	Homo sapiens sphingosine-1-phosphate phosphotase 2 (SGPP2), mRNA [NM_152386]
SGPP2	Sphingosine-1-phosphate phosphotase 2	A_24_P941217	0.370529	3.99438	sphingosine-1-phosphate phosphotase 2 [Source: HGNC Symbol; Acc: 19953] [ENST00000321276]
SH2D5	SH2 domain containing 5	A_24_P686965	0.576752	6.0438	Homo sapiens SH2 domain containing 5 (SH2D5), transcript variant 1, mRNA [NM_001103161]
SH3D19	SH3 domain containing 19	A_23_P33364	0.88276	2.03186	Homo sapiens SH3 domain containing 19 (SH3D19), transcript variant 1, mRNA [NM_001009555]
SH3GL2	SH3-domain GRB2-like 2	A_23_P169351	0.689885	5.25095	Homo sapiens SH3-domain GRB2-like 2 (SH3GL2), mRNA [NM_003026]
SHANK2	SH3 and multiple ankyrin repeat domains 2	A_23_P334883	0.726227	2.09026	Homo sapiens SH3 and multiple ankyrin repeat domains 2 (SHANK2), transcript variant 1, mRNA [NM_012309]
SHISA9	Shisa homolog 9 (X. laevis)	A_24_P160868	0.861691	2.233	Homo sapiens shisa homolog 9 (X. laevis) (SHISA9), transcript variant 2, mRNA [NM_001145205]
SHMT1	Serine hydroxymethyltransferase 1 (soluble)	A_24_P919876	0.637932	2.57557	Homo sapiens mRNA for putative 14kD protein containing SHMT homology, clone pUS1215 [Y14488]
SHMT1	Serine hydroxymethyltransferase 1 (soluble)	A_23_P502654	0.339654	3.17977	Homo sapiens serine hydroxymethyltransferase 1 (soluble) (SHMT1), nuclear gene encoding mitochondrial protein, transcript variant 1, mRNA [NM_004169]
SHMT1	Serine hydroxymethyltransferase 1 (soluble)	A_24_P205364	0.247874	2.71409	Homo sapiens serine hydroxymethyltransferase 1 (soluble) (SHMT1), nuclear gene encoding mitochondrial protein, transcript variant 1, mRNA [NM_004169]
SHROOM2	Shroom family member 2	A_23_P217755	0.353225	2.4347	Homo sapiens shroom family member 2 (SHROOM2), mRNA [NM_001649]
SIRPG	Signal-regulatory protein gamma	A_23_P28857	0.914351	4.1768	Homo sapiens signal-regulatory protein gamma (SIRPG), transcript variant 1, mRNA [NM_018556]
SLAIN1	SLAIN motif family, member 1	A_23_P348146	0.467214	3.26392	Homo sapiens SLAIN motif family, member 1 (SLAIN1), transcript variant 1, mRNA [NM_001040153]
SLC13A3	Solute carrier family 13 (sodium-dependent dicarboxylate transporter), member 3	A_24_P356916	0.58658	3.77544	Homo sapiens solute carrier family 13 (sodium-dependent dicarboxylate transporter), member 3 (SLC13A3), transcript variant 2, mRNA [NM_001011554]
SLC16A12	Solute carrier family 16, member 12 (monocarboxylic acid transporter 12)	A_23_P104275	0.667144	4.34228	Homo sapiens solute carrier family 16, member 12 (monocarboxylic acid transporter 12) (SLC16A12), mRNA [NM_213606]
SLC16A12	Solute carrier family 16, member 12 (monocarboxylic acid transporter 12)	A_24_P13024	0.778775	3.76788	Homo sapiens solute carrier family 16, member 12 (monocarboxylic acid transporter 12) (SLC16A12), mRNA [NM_213606]
SLC16A7	Solute carrier family 16, member 7 (monocarboxylic acid transporter 2)	A_32_P130630	0.298652	2.70299	Homo sapiens solute carrier family 16, member 7 (monocarboxylic acid transporter 2) (SLC16A7), mRNA [NM_004731]
SLC16A7	Solute carrier family 16, member 7 (monocarboxylic acid transporter 2)	A_23_P117059	0.622969	2.67698	Homo sapiens solute carrier family 16, member 7 (monocarboxylic acid transporter 2) (SLC16A7), mRNA [NM_004731]
SLC17A3	Solute carrier family 17 (sodium phosphate), member 3	A_23_P255695	0.855316	25.2025	Homo sapiens solute carrier family 17 (sodium phosphate), member 3 (SLC17A3), transcript variant 2, mRNA [NM_006632]
SLC22A23	Solute carrier family 22, member 23	A_23_P7882	0.485747	3.79907	Homo sapiens solute carrier family 22, member 23 (SLC22A23), transcript variant 1, mRNA [NM_015482]
SLC23A1	Solute carrier family 23 (nucleobase transporters), member 1	A_23_P21990	0.432221	4.07102	Homo sapiens solute carrier family 23 (nucleobase transporters), member 1 (SLC23A1), transcript variant 2, mRNA [NM_152685]
SLC25A19	Solute carrier family 25 (mitochondrial thiamine pyrophosphate carrier), member 19	A_23_P55045	0.737416	4.31201	Homo sapiens solute carrier family 25 (mitochondrial thiamine pyrophosphate carrier), member 19 (SLC25A19), nuclear gene encoding mitochondrial protein, transcript variant 2, mRNA [NM_021734]
SLC25A4	Solute carrier family 25 (mitochondrial carrier; adenine nucleotide translocator), member 4	A_24_P206047	0.952482	3.86132	Homo sapiens solute carrier family 25 (mitochondrial carrier; adenine nucleotide translocator), member 4 (SLC25A4), nuclear gene encoding mitochondrial protein, mRNA [NM_001151]
SLC25A44	Solute carrier family 25, member 44	A_24_P400473	0.98646	2.05881	Homo sapiens solute carrier family 25, member 44 (SLC25A44), mRNA [NM_014655]
SLC27A3	Solute carrier family 27 (fatty acid transporter), member 3	A_24_P179816	0.990993	8.48111	Homo sapiens solute carrier family 27 (fatty acid transporter), member 3 (SLC27A3), mRNA [NM_024330]
SLC29A2	Solute carrier family 29 (nucleoside transporters), member 2	A_23_P104705	0.4042	2.65962	Homo sapiens solute carrier family 29 (nucleoside transporters), member 2 (SLC29A2), mRNA [NM_001532]
SLC2A2	Solute carrier family 2 (facilitated glucose transporter), member 2	A_24_P405705	0.05651	3.12908	Homo sapiens solute carrier family 2 (facilitated glucose transporter), member 2 (SLC2A2), mRNA [NM_000340]
SLC2A2	Solute carrier family 2 (facilitated glucose transporter), member 2	A_23_P132569	0.0695916	2.96715	Homo sapiens solute carrier family 2 (facilitated glucose transporter), member 2 (SLC2A2), mRNA [NM_000340]
SLC2A4	Solute carrier family 2 (facilitated glucose transporter), member 4	A_32_P151263	0.809304	3.77574	Homo sapiens solute carrier family 2 (facilitated glucose transporter), member 4 (SLC2A4), mRNA [NM_001042]
SLC30A2	Solute carrier family 30 (zinc transporter), member 2	A_24_P156748	0.249576	5.58138	Homo sapiens solute carrier family 30 (zinc transporter), member 2 (SLC30A2), transcript variant 1, mRNA [NM_001004434]
SLC38A11	Solute carrier family 38, member 11	A_23_P56494	0.277173	2.72153	Homo sapiens solute carrier family 38, member 11 (SLC38A11), mRNA [NM_173512]
SLC3A1	Solute carrier family 3 (cystine, dibasic, and neutral amino acid transporters, activator of cystine, dibasic, and neutral amino acid transport), member 1	A_24_P217234	0.711112	26.5659	Homo sapiens solute carrier family 3 (cystine, dibasic, and neutral amino acid transporters, activator of cystine, dibasic, and neutral amino acid transport), member 1 (SLC3A1), mRNA [NM_000341]
SLC40A1	Solute carrier family 40 (iron-regulated transporter), member 1	A_23_P102391	0.831213	3.07895	Homo sapiens solute carrier family 40 (iron-regulated transporter), member 1 (SLC40A1), mRNA [NM_014585]
SLC46A3	Solute carrier family 46, member 3	A_23_P205074	0.690785	2.64134	Homo sapiens solute carrier family 46, member 3 (SLC46A3), transcript variant 1, mRNA [NM_181785]
SLC47A1	Solute carrier family 47, member 1	A_23_P207221	0.433362	69.1034	Homo sapiens solute carrier family 47, member 1 (SLC47A1), mRNA [NM_018242]
SLC48A1	Solute carrier family 48 (heme transporter), member 1	A_24_P309594	0.510796	2.78796	Homo sapiens solute carrier family 48 (heme transporter), member 1 (SLC48A1), mRNA [NM_017842]
SLC48A1	Solute carrier family 48 (heme transporter), member 1	A_23_P204511	0.803184	3.52397	Homo sapiens cDNA FLJ20489 fis, clone KAT08285 [AK000496]
SLC4A4	Solute carrier family 4, sodium bicarbonate cotransporter, member 4	A_32_P358887	0.548022	2.59293	Homo sapiens solute carrier family 4, sodium bicarbonate cotransporter, member 4 (SLC4A4), transcript variant 2, mRNA [NM_003759]
SLC4A4	Solute carrier family 4, sodium bicarbonate cotransporter, member 4	A_23_P22205	0.523763	2.57787	Homo sapiens solute carrier family 4, sodium bicarbonate cotransporter, member 4 (SLC4A4), transcript variant 2, mRNA [NM_003759]
SLC4A4	Solute carrier family 4, sodium bicarbonate cotransporter, member 4	A_32_P349145	0.483214	2.86429	Homo sapiens solute carrier family 4, sodium bicarbonate cotransporter, member 4 (SLC4A4), transcript variant 2, mRNA [NM_003759]
SLC6A12	Solute carrier family 6 (neurotransmitter transporter, betaine/GABA), member 12	A_23_P76386	0.943666	3.73049	Homo sapiens solute carrier family 6 (neurotransmitter transporter, betaine/GABA), member 12 (SLC6A12), transcript variant 1, mRNA [NM_003044]
SLC6A13	Solute carrier family 6 (neurotransmitter transporter, GABA), member 13	A_23_P64980	0.44328	7.07879	Homo sapiens solute carrier family 6 (neurotransmitter transporter, GABA), member 13 (SLC6A13), mRNA [NM_016615]
SLC6A13	Solute carrier family 6 (neurotransmitter transporter, GABA), member 13	A_24_P923483	0.52475	6.89247	Homo sapiens hypothetical protein mRNA, complete cds. [AF462445]
SLC6A20	Solute carrier family 6 (proline IMINO transporter), member 20	A_23_P212379	0.622068	4.20814	Homo sapiens solute carrier family 6 (proline IMINO transporter), member 20 (SLC6A20), transcript variant 1, mRNA [NM_020208]
SLC6A6	Solute carrier family 6 (neurotransmitter transporter, taurine), member 6	A_23_P69206	0.125939	3.08136	Homo sapiens solute carrier family 6 (neurotransmitter transporter, taurine), member 6 (SLC6A6), transcript variant 1, mRNA [NM_003043]
SLC6A6	Solute carrier family 6 (neurotransmitter transporter, taurine), member 6	A_24_P359191	0.554974	2.59197	Homo sapiens solute carrier family 6 (neurotransmitter transporter, taurine), member 6 (SLC6A6), transcript variant 1, mRNA [NM_003043]
SLC6A6	Solute carrier family 6 (neurotransmitter transporter, taurine), member 6	A_24_P54670	0.254635	3.30228	Homo sapiens solute carrier family 6 (neurotransmitter transporter, taurine), member 6 (SLC6A6), transcript variant 1, mRNA [NM_003043]
SLC6A6	Solute carrier family 6 (neurotransmitter transporter, taurine), member 6	A_24_P46093	0.236374	2.82563	Homo sapiens solute carrier family 6 (neurotransmitter transporter, taurine), member 6 (SLC6A6), transcript variant 1, mRNA [NM_003043]
SLC7A2	Solute carrier family 7 (cationic amino acid transporter, y+ system), member 2	A_23_P255837	0.672364	9.49086	Homo sapiens solute carrier family 7 (cationic amino acid transporter, y+ system), member 2 (SLC7A2), transcript variant 1, mRNA [NM_003046]
SLCO4C1	Solute carrier organic anion transporter family, member 4C1	A_24_P101941	0.76564	7.02254	Homo sapiens solute carrier organic anion transporter family, member 4C1 (SLCO4C1), mRNA [NM_180991]
SLCO4C1	Solute carrier organic anion transporter family, member 4C1	A_32_P154342	0.94477	5.87218	Homo sapiens solute carrier organic anion transporter family, member 4C1 (SLCO4C1), mRNA [NM_180991]
SLIT2	Slit homolog 2 (Drosophila)	A_23_P144348	0.714243	2.02387	Homo sapiens slit homolog 2 (Drosophila) (SLIT2), mRNA [NM_004787]
SMPDL3B	Sphingomyelin phosphodiesterase, acid-like 3B	A_23_P160881	0.800609	2.22069	Homo sapiens sphingomyelin phosphodiesterase, acid-like 3B (SMPDL3B), transcript variant 2, mRNA [NM_001009568]
SNX29	Sorting nexin 29	A_23_P367816	0.697908	3.58259	Homo sapiens sorting nexin 29 (SNX29), mRNA [NM_001080530]
SOD2	Superoxide dismutase 2, mitochondrial	A_23_P134176	0.542548	2.78859	Homo sapiens superoxide dismutase 2, mitochondrial (SOD2), nuclear gene encoding mitochondrial protein, transcript variant 2, mRNA [NM_001024465]
SORBS1	Sorbin and SH3 domain containing 1	A_24_P317907	0.560627	3.10191	Homo sapiens sorbin and SH3 domain containing 1 (SORBS1), transcript variant 3, mRNA [NM_001034954]
SORBS1	Sorbin and SH3 domain containing 1	A_24_P326511	0.465832	2.84548	Homo sapiens sorbin and SH3 domain containing 1 (SORBS1), transcript variant 3, mRNA [NM_001034954]
SPARCL1	SPARC-like 1 (hevin)	A_23_P113351	0.831206	3.69585	Homo sapiens SPARC-like 1 (hevin) (SPARCL1), transcript variant 2, mRNA [NM_004684]
SPATA13	Spermatogenesis associated 13	A_23_P390116	0.851613	2.14541	Homo sapiens spermatogenesis associated 13 (SPATA13), transcript variant 2, mRNA [NM_153023]
SPATA13	Spermatogenesis associated 13	A_24_P13475	0.803944	2.29684	Homo sapiens spermatogenesis associated 13 (SPATA13), transcript variant 1, mRNA [NM_001166271]
SPATA2	Spermatogenesis associated 2	A_24_P164838	0.92726	2.70048	Homo sapiens spermatogenesis associated 2 (SPATA2), transcript variant 1, mRNA [NM_006038]
SPIB	Spi-B transcription factor (Spi-1/PU.1 related)	A_23_P27668	0.965795	2.31855	Homo sapiens Spi-B transcription factor (Spi-1/PU.1 related) (SPIB), mRNA [NM_003121]
SPINK2	Serine peptidase inhibitor, Kazal type 2 (acrosin-trypsin inhibitor)	A_23_P155688	0.398406	14.1989	Homo sapiens serine peptidase inhibitor, Kazal type 2 (acrosin-trypsin inhibitor) (SPINK2), mRNA [NM_021114]
SPNS2	Spinster homolog 2 (Drosophila)	A_24_P8371	0.484235	5.10671	Homo sapiens spinster homolog 2 (Drosophila) (SPNS2), mRNA [NM_001124758]
SPON1	Spondin 1, extracellular matrix protein	A_32_P133072	0.787293	10.7077	Homo sapiens spondin 1, extracellular matrix protein (SPON1), mRNA [NM_006108]
SPRY3	Sprouty homolog 3 (Drosophila)	A_23_P311010	0.703665	5.3118	Homo sapiens sprouty homolog 3 (Drosophila) (SPRY3), mRNA [NM_005840]
SPTLC3	Serine palmitoyltransferase, long chain base subunit 3	A_24_P49260	0.961057	5.68877	Homo sapiens serine palmitoyltransferase, long chain base subunit 3 (SPTLC3), mRNA [NM_018327]
SPTLC3	Serine palmitoyltransferase, long chain base subunit 3	A_24_P40721	0.655127	3.67728	Homo sapiens serine palmitoyltransferase, long chain base subunit 3 (SPTLC3), mRNA [NM_018327]
SSX2IP	Synovial sarcoma, X breakpoint 2 interacting protein	A_23_P201376	0.917551	2.03108	Homo sapiens synovial sarcoma, X breakpoint 2 interacting protein (SSX2IP), transcript variant 5, mRNA [NM_014021]
STAMBPL1	STAM binding protein-like 1	A_23_P385322	0.981352	2.11258	Homo sapiens STAM binding protein-like 1 (STAMBPL1), mRNA [NM_020799]
STK32B	Serine/threonine kinase 32B	A_32_P85676	0.555661	2.70864	Homo sapiens serine/threonine kinase 32B (STK32B), mRNA [NM_018401]
STX3	Syntaxin 3	A_23_P139143	0.733414	2.02666	Homo sapiens syntaxin 3 (STX3), mRNA [NM_004177]
STXBP4	Syntaxin binding protein 4	A_32_P90483	0.844545	2.57546	Homo sapiens syntaxin binding protein 4 (STXBP4), mRNA [NM_178509]
STXBP4	Syntaxin binding protein 4	A_23_P375566	0.943469	2.66104	Homo sapiens syntaxin binding protein 4 (STXBP4), mRNA [NM_178509]
SULT1C2	Sulfotransferase family, cytosolic, 1C, member 2	A_23_P51002	0.505095	4.64072	Homo sapiens sulfotransferase family, cytosolic, 1C, member 2 (SULT1C2), transcript variant 2, mRNA [NM_176825]
SULT1C4	Sulfotransferase family, cytosolic, 1C, member 4	A_23_P39605	0.842556	2.83074	Homo sapiens sulfotransferase family, cytosolic, 1C, member 4 (SULT1C4), mRNA [NM_006588]
SUSD3	Sushi domain containing 3	A_23_P401076	0.472293	4.20921	Homo sapiens sushi domain containing 3 (SUSD3), mRNA [NM_145006]
SYDE2	Synapse defective 1, Rho GTPase, homolog 2 (C. elegans)	A_24_P915300	0.972602	2.55471	Homo sapiens synapse defective 1, Rho GTPase, homolog 2 (C. elegans) (SYDE2), mRNA [NM_032184]
SYNE2	Spectrin repeat containing, nuclear envelope 2	A_24_P307759	0.477276	2.10568	Homo sapiens spectrin repeat containing, nuclear envelope 2 (SYNE2), transcript variant 1, mRNA [NM_015180]
SYNE2	Spectrin repeat containing, nuclear envelope 2	A_23_P140277	0.443851	2.0633	Homo sapiens spectrin repeat containing, nuclear envelope 2 (SYNE2), transcript variant 1, mRNA [NM_015180]
SYNE2	Spectrin repeat containing, nuclear envelope 2	A_24_P68311	0.3797	2.48002	Homo sapiens spectrin repeat containing, nuclear envelope 2 (SYNE2), transcript variant 1, mRNA [NM_015180]
SYTL2	Synaptotagmin-like 2	A_24_P85085	0.228289	2.6535	Homo sapiens synaptotagmin-like 2 (SYTL2), transcript variant a, mRNA [NM_032943]
TACR2	Tachykinin receptor 2	A_23_P24135	0.823597	10.2682	Homo sapiens tachykinin receptor 2 (TACR2), mRNA [NM_001057]
TCN2	Transcobalamin II; macrocytic anemia	A_23_P40611	0.684929	2.85831	Homo sapiens transcobalamin II; macrocytic anemia (TCN2), mRNA [NM_000355]
TESC	Tescalcin	A_23_P76538	0.699236	2.31704	Homo sapiens tescalcin (TESC), transcript variant 1, mRNA [NM_017899]
TFCP2L1	Transcription factor CP2-like 1	A_23_P5301	0.691189	6.25072	Homo sapiens transcription factor CP2-like 1 (TFCP2L1), mRNA [NM_014553]
TGFBRAP1	Transforming growth factor, beta receptor associated protein 1	A_23_P120146	0.825013	2.10648	Homo sapiens transforming growth factor, beta receptor associated protein 1 (TGFBRAP1), transcript variant 1, mRNA [NM_004257]
TGFBRAP1	Transforming growth factor, beta receptor associated protein 1	A_23_P395111	0.824439	2.04984	Transforming growth factor, beta receptor associated protein 1 [Source: HGNC Symbol; Acc: 16836] [ENST00000393359]
THSD4	Thrombospondin, type I, domain containing 4	A_24_P5153	0.842908	4.5754	Homo sapiens thrombospondin, type I, domain containing 4 (THSD4), mRNA [NM_024817]
TIMD4	T-cell immunoglobulin and mucin domain containing 4	A_23_P7503	0.757087	2.69658	Homo sapiens T-cell immunoglobulin and mucin domain containing 4 (TIMD4), transcript variant 1, mRNA [NM_138379]
TINAG	Tubulointerstitial nephritis antigen	A_23_P168329	0.926885	3.3999	Homo sapiens tubulointerstitial nephritis antigen (TINAG), mRNA [NM_014464]
TJP2	Tight junction protein 2 (zona occludens 2)	A_24_P201153	0.589891	2.04339	Homo sapiens tight junction protein 2 (zona occludens 2) (TJP2), transcript variant 2, mRNA [NM_201629]
TM4SF18	Transmembrane 4 L six family member 18	A_24_P120251	0.647638	3.0409	Homo sapiens transmembrane 4 L six family member 18 (TM4SF18), mRNA [NM_138786]
TM4SF4	Transmembrane 4 L six family member 4	A_23_P252432	0.594687	2.68363	Homo sapiens transmembrane 4 L six family member 4 (TM4SF4), mRNA [NM_004617]
TMCO4	Transmembrane and coiled-coil domains 4	A_23_P158277	0.723486	2.67526	Homo sapiens transmembrane and coiled-coil domains 4 (TMCO4), mRNA [NM_181719]
TMED5	Transmembrane emp24 protein transport domain containing 5	A_32_P128661	0.968243	2.04226	Homo sapiens transmembrane emp24 protein transport domain containing 5 (TMED5), transcript variant 2, mRNA [NM_001167830]
TMEM140	Transmembrane protein 140	A_24_P372134	0.924886	2.19698	Homo sapiens transmembrane protein 140 (TMEM140), mRNA [NM_018295]
TMEM170B	Transmembrane protein 170B	A_32_P178966	0.719916	3.0841	Homo sapiens transmembrane protein 170B (TMEM170B), mRNA [NM_001100829]
TMEM171	Transmembrane protein 171	A_32_P110390	0.876127	5.0155	Homo sapiens transmembrane protein 171 (TMEM171), transcript variant 1, mRNA [NM_173490]
TMEM176A	Transmembrane protein 176A	A_23_P252082	0.644022	2.42686	Homo sapiens transmembrane protein 176A (TMEM176A), mRNA [NM_018487]
TMEM176B	Transmembrane protein 176B	A_23_P157007	0.8638	2.24141	Homo sapiens transmembrane protein 176B (TMEM176B), transcript variant 1, mRNA [NM_014020]
TMEM178	Transmembrane protein 178	A_23_P142738	0.82095	2.86436	Homo sapiens transmembrane protein 178 (TMEM178), transcript variant 1, mRNA [NM_152390]
TMEM38A	Transmembrane protein 38A	A_23_P101392	0.69118	2.33674	Homo sapiens transmembrane protein 38A (TMEM38A), mRNA [NM_024074]
TMEM38B	Transmembrane protein 38B	A_24_P278156	0.701495	4.54829	Homo sapiens transmembrane protein 38B (TMEM38B), mRNA [NM_018112]
TMEM48	Transmembrane protein 48	A_24_P222192	0.569157	2.08299	Homo sapiens transmembrane protein 48 (TMEM48), transcript variant 1, mRNA [NM_018087]
TMPRSS4	Transmembrane protease, serine 4	A_23_P127608	0.994259	3.08517	Homo sapiens transmembrane protease, serine 4 (TMPRSS4), transcript variant 1, mRNA [NM_019894]
TNFSF13	Tumor necrosis factor (ligand) superfamily, member 13	A_23_P152620	0.725344	2.3908	Homo sapiens tumor necrosis factor (ligand) superfamily, member 13 (TNFSF13), transcript variant gamma, mRNA [NM_172088]
TNFSF4	Tumor necrosis factor (ligand) superfamily, member 4	A_23_P126836	0.877656	3.06717	Homo sapiens tumor necrosis factor (ligand) superfamily, member 4 (TNFSF4), mRNA [NM_003326]
TRIL	TLR4 interactor with leucine rich repeats	A_24_P183664	0.78581	4.38555	Homo sapiens TLR4 interactor with leucine rich repeats (TRIL), mRNA [NM_014817]
TRIM15	Tripartite motif-containing 15	A_23_P500300	0.190359	2.11028	Homo sapiens tripartite motif-containing 15 (TRIM15), mRNA [NM_033229]
TRIM38	Tripartite motif-containing 38	A_24_P294851	0.73168	4.29815	Homo sapiens tripartite motif-containing 38 (TRIM38), mRNA [NM_006355]
TRIM38	Tripartite motif-containing 38	A_23_P93236	0.934912	4.45292	Homo sapiens tripartite motif-containing 38 (TRIM38), mRNA [NM_006355]
TRPM3	Transient receptor potential cation channel, subfamily M, member 3	A_23_P114061	0.372369	2.59483	Homo sapiens transient receptor potential cation channel, subfamily M, member 3 (TRPM3), transcript variant 9, mRNA [NM_001007471]
TSEN2	tRNA splicing endonuclease 2 homolog (S. cerevisiae)	A_23_P92012	0.958103	2.04246	Homo sapiens tRNA splicing endonuclease 2 homolog (S. cerevisiae) (TSEN2), transcript variant 1, mRNA [NM_025265]
TSPAN12	Tetraspanin-12	A_23_P145984	0.937291	5.14932	Homo sapiens tetraspanin 12 (TSPAN12), mRNA [NM_012338]
TSPAN8	Tetraspanin-8	A_23_P36531	0.9469	2.17429	Homo sapiens tetraspanin 8 (TSPAN8), mRNA [NM_004616]
TTC39A	Tetratricopeptide repeat domain 39A	A_23_P160214	0.217188	3.5327	Homo sapiens tetratricopeptide repeat domain 39A (TTC39A), transcript variant 2, mRNA [NM_001080494]
UGCG	UDP-glucose ceramide glucosyltransferase	A_23_P313389	0.51131	2.42177	Homo sapiens UDP-glucose ceramide glucosyltransferase (UGCG), mRNA [NM_003358]
UGCG	UDP-glucose ceramide glucosyltransferase	A_23_P123645	0.468328	2.7687	UDP-glucose ceramide glucosyltransferase [Source: HGNC Symbol; Acc: 12524] [ENST00000374279]
UGT1A6	UDP glucuronosyltransferase 1 family, polypeptide A6	A_23_P60599	0.872867	2.04438	Homo sapiens UDP glucuronosyltransferase 1 family, polypeptide A6 (UGT1A6), transcript variant 1, mRNA [NM_001072]
UGT1A6	UDP glucuronosyltransferase 1 family, polypeptide A6	A_24_P222872	0.898949	2.23924	Homo sapiens UDP glucuronosyltransferase 1 family, polypeptide A6 (UGT1A6), transcript variant 1, mRNA [NM_001072]
UGT1A8	UDP glucuronosyltransferase 1 family, polypeptide A8	A_23_P158330	0.837889	2.20764	Homo sapiens UDP glucuronosyltransferase 1 family, polypeptide A8 (UGT1A8), mRNA [NM_019076]
UGT8	UDP glycosyltransferase 8	A_24_P942589	0.686335	2.00151	UDP glycosyltransferase 8 [Source: HGNC Symbol; Acc: 12555] [ENST00000310836]
UGT8	UDP glycosyltransferase 8	A_24_P103264	0.680627	2.2357	Homo sapiens UDP glycosyltransferase 8 (UGT8), transcript variant 2, mRNA [NM_003360]
USH1C	Usher syndrome 1C (autosomal recessive, severe)	A_23_P127818	0.554493	2.83668	Homo sapiens cDNA: FLJ21290 fis, clone COL01954 [AK024943]
VPS53	Vacuolar protein sorting 53 homolog (S. cerevisiae)	A_24_P147398	0.563806	2.26768	Homo sapiens vacuolar protein sorting 53 homolog (S. cerevisiae) (VPS53), transcript variant 2, mRNA [NM_018289]
VWCE	von Willebrand factor C and EGF domains	A_23_P52986	0.46127	2.41774	Homo sapiens von Willebrand factor C and EGF domains (VWCE), mRNA [NM_152718]
WDR16	WD repeat domain 16	A_23_P4074	0.62897	5.46603	Homo sapiens WD repeat domain 16 (WDR16), transcript variant 2, mRNA [NM_145054]
WDR72	WD repeat domain 72	A_24_P263330	0.649287	2.04344	Homo sapiens WD repeat domain 72 (WDR72), mRNA [NM_182758]
WFDC2	WAP four-disulfide core domain 2	A_23_P218675	0.6209	2.47098	Homo sapiens WAP four-disulfide core domain 2 (WFDC2), mRNA [NM_006103]
WFDC2	WAP four-disulfide core domain 2	A_24_P14464	0.536789	3.1205	Homo sapiens WAP four-disulfide core domain 2 (WFDC2), mRNA [NM_006103]
WHAMM	WAS protein homolog associated with actin, golgi membranes, and microtubules	A_24_P307827	0.95713	2.00023	Homo sapiens WAS protein homolog associated with actin, golgi membranes, and microtubules (WHAMM), mRNA [NM_001080435]
WNT2B	Wingless-type MMTV integration site family, member 2B	A_23_P138352	0.652344	2.53824	Homo sapiens wingless-type MMTV integration site family, member 2B (WNT2B), transcript variant WNT-2B1, mRNA [NM_004185]
WWC1	WW and C2 domain containing 1	A_23_P81392	0.58106	2.78901	Homo sapiens WW and C2 domain containing 1 (WWC1), transcript variant 3, mRNA [NM_015238]
WWOX	WW domain containing oxidoreductase	A_23_P71972	0.934359	2.1601	Homo sapiens WW domain containing oxidoreductase (WWOX), transcript variant 1, mRNA [NM_016373]
YBX2	Y box binding protein 2	A_23_P49865	0.298284	2.32028	Homo sapiens Y box binding protein 2 (YBX2), mRNA [NM_015982]
YOD1	YOD1 OTU deubiquinating enzyme 1 homolog (S. cerevisiae)	A_32_P69803	0.781407	2.00398	Homo sapiens YOD1 OTU deubiquinating enzyme 1 homolog (S. cerevisiae) (YOD1), mRNA [NM_018566]
ZBED3	Zinc finger, BED-type containing 3	A_23_P93032	0.648511	2.66828	Homo sapiens zinc finger, BED-type containing 3 (ZBED3), mRNA [NM_032367]
ZBTB20	Zinc finger and BTB domain containing 20	A_32_P179526	0.995595	3.08872	Homo sapiens zinc finger and BTB domain containing 20, mRNA (cDNA clone IMAGE: 4291354), partial cds. [BC010934]
ZDHHC11	Zinc finger, DHHC-type containing 11	A_23_P256008	0.787557	2.12934	Homo sapiens zinc finger, DHHC-type containing 11 (ZDHHC11), mRNA [NM_024786]
ZDHHC14	Zinc finger, DHHC-type containing 14	A_23_P250619	0.934954	3.04492	Homo sapiens zinc finger, DHHC-type containing 14 (ZDHHC14), transcript variant 2, mRNA [NM_153746]
ZMAT1	Zinc finger, matrin type 1	A_23_P125748	0.817439	2.08854	Homo sapiens zinc finger, matrin type 1 (ZMAT1), transcript variant 3, mRNA [NM_032441]
ZMAT1	Zinc finger, matrin type 1	A_24_P11100	0.796809	2.3258	Homo sapiens zinc finger, matrin type 1 (ZMAT1), transcript variant 3, mRNA [NM_032441]
ZNF16	Zinc finger protein 16	A_23_P168864	0.851236	2.18198	Homo sapiens zinc finger protein 16 (ZNF16), transcript variant 2, mRNA [NM_001029976]
ZNF385B	Zinc finger protein 385B	A_23_P334857	0.363449	4.57503	Homo sapiens zinc finger protein 385B (ZNF385B), transcript variant 1, mRNA [NM_152520]
ZNF507	Zinc finger protein 507	A_23_P208812	0.980177	3.21981	Homo sapiens zinc finger protein 507 (ZNF507), transcript variant 2, mRNA [NM_014910]
ZNF57	Zinc finger protein 57	A_23_P39263	0.979407	4.10478	Homo sapiens zinc finger protein 57 (ZNF57), mRNA [NM_173480]
ZNF701	Zinc finger protein 701	A_23_P130444	0.965387	2.14476	Homo sapiens zinc finger protein 701 (ZNF701), transcript variant 2, mRNA [NM_018260]
ZNF789	Zinc finger protein 789	A_32_P542928	0.848242	11.0246	Homo sapiens cDNA FLJ16554 fis, clone SPLEN2016135 [AK131429]
ZNRF3	Zinc and ring finger 3	A_23_P427502	0.962073	2.03509	Homo sapiens zinc and ring finger 3 (ZNRF3), mRNA [NM_032173]
ZSCAN16	Zinc finger and SCAN domain containing 16	A_23_P259098	0.573812	2.35589	Homo sapiens zinc finger and SCAN domain containing 16 (ZSCAN16), mRNA [NM_025231]
		A_24_P926580	0.961401	2.00947	Homo sapiens cDNA FLJ10946 fis, clone PLACE1000005 [AK001808]
		A_24_P482189	0.327857	2.24247
		A_32_P121059	0.818965	2.44327	BX098326 NCI_CGAP_CLL1 Homo sapiens cDNA clone IMAGp998A025198, mRNA sequence [BX098326]
		A_32_P115749	0.963308	2.15632	AGENCOURT_14006900 NIH_MGC_186 Homo sapiens cDNA clone IMAGE: 30372058 5', mRNA sequence [CD104030]
		A_23_P124335	0.552816	2.19895	601455454F1 NIH_MGC_66 Homo sapiens cDNA clone IMAGE: 3859332 5', mRNA sequence [BF034544]
		A_24_P696924	0.468256	2.7948	Homo sapiens cDNA clone IMAGE: 4689481 [BC022398]
		A_24_P417220	0.991734	2.52508
		A_32_P213509	0.47291	3.17834
		A_32_P4172	0.771678	2.06547	BX110908 Soares_testis_NHT Homo sapiens cDNA clone IMAGp998G162577, mRNA sequence [BX110908]
		A_24_P767222	0.938466	3.13721
		A_24_P612200	0.712366	2.30319	601854749F1 NIH_MGC_57 Homo sapiens cDNA clone IMAGE:4074517 5', mRNA sequence [BF246504]
		A_32_P108033	0.765383	3.60976	Q26SG8_XANP2 (Q26SG8) Cytochrome C-type biogenesis protein CycL precursor, partial (8%) [THC2662244]
		A_32_P64324	0.635297	3.91097	Homo sapiens cDNA clone IMAGE: 5297356 [BC033996]
		A_24_P162145	0.318741	2.50685	Homo sapiens mRNA for FLJ00254 protein [AK074181]
		A_32_P141938	0.73736	2.03021
		A_24_P665185	0.636609	3.06598	Homo sapiens mRNA; cDNA DKFZp686A22111 (from clone DKFZp686A22111) [AL832142]
		A_24_P883109	0.6756	2.00809	Homo sapiens mRNA; cDNA DKFZp686E08116 (from clone DKFZp686E08116) [AL833452]
		A_24_P139761	0.989118	3.09153
		A_32_P187245	0.919287	2.1617	AA669846 ag36h02.s1 Human bone marrow stromal cells Homo sapiens cDNA clone IMAGE:1118931 3', mRNA sequence [AA669846]
		A_24_P102283	0.84324	2.2318	Homo sapiens cDNA FLJ25969 fis, clone CBR02250 [AK098835]
		A_32_P184330	0.388332	2.25268	Homo sapiens cDNA FLJ27231 fis, clone SYN06240 [AK130741]
		A_23_P135063	0.577171	2.47055
		A_32_P134493	0.456575	6.89406	MR1-HT0707-100500-001-b09 HT0707 Homo sapiens cDNA, mRNA sequence [BE184907]
		A_24_P196878	0.588172	4.01003	Homo sapiens clone pp6489 unknown mRNA [AF289567]
		A_32_P234294	0.948687	2.37199
		A_24_P273423	0.711609	2.31674	Homo sapiens cDNA FLJ13480 fis, clone PLACE1003768 [AK023542]
		A_32_P137382	0.807361	3.35049	BX089701 BX089701 NCI_CGAP_Lu24 Homo sapiens cDNA clone IMAGp998I115809; IMAGE: 2341330, mRNA sequence [BX089701]
		A_32_P206561	0.664269	2.11713
		A_24_P595567	0.863654	2.37572	Homo sapiens cDNA FLJ33709 fis, clone BRAWH2007890 [AK091028]
		A_32_P138432	0.578732	3.34547
		A_32_P208039	0.920948	2.80889	Homo sapiens mRNA; cDNA DKFZp586O1318 (from clone DKFZp586O1318) [AL049390]
		A_32_P5542	0.998883	2.1496	Homo sapiens clone 24941 mRNA sequence [AF131782]
		A_32_P129265	0.635533	2.71163	Homo sapiens clone DT1P1B6 mRNA, CAG repeat region [U92981]
		A_32_P232682	0.779471	2.13022
		A_23_P422305	0.689094	4.75329	Sideroflexin 4 [Source: HGNC Symbol; Acc: 16088] [ENST00000392875]
		A_24_P928830	0.422985	6.66979
		A_32_P118220	0.921701	2.17284	Homo sapiens cDNA FLJ33989 fis, clone DFNES2006944 [AK091308]
		A_32_P201792	0.954883	2.19422
		A_32_P31827	0.779812	2.03326
		A_32_P75115	0.876285	2.1255	BF373107 CM2-FT0123-280700-305-C12 FT0123 Homo sapiens cDNA, mRNA sequence [BF373107]
		A_32_P129310	0.358136	2.50148
		A_32_P214860	0.399697	3.15861
		A_32_P127492	0.951829	2.19266	AA873311 oh76g08.s1 NCI_CGAP_Kid3 Homo sapiens cDNA clone IMAGE: 1472990 3' similar to gb: J05021 EZRIN (HUMAN); mRNA sequence [AA873311]
		A_32_P101286	0.879948	2.28059	AA583689 nn58e07.s1 NCI_CGAP_Kid6 Homo sapiens cDNA clone IMAGE:1088100 3', mRNA sequence [AA583689]
		A_24_P917136	0.650303	2.12964
		A_32_P117730	0.754454	4.63864	nf82b07.s1 NCI_CGAP_Co3 Homo sapiens cDNA clone IMAGE: 926389 3', mRNA sequence [AA534873]
		A_32_P154079	0.808525	2.11677	AL533190 Homo sapiens ADULT BRAIN Homo sapiens cDNA clone CS0DN003YK17 3-PRIME, mRNA sequence [AL533190]
		A_32_P70245	0.688667	2.40886	Homo sapiens mRNA; cDNA DKFZp547G036 (from clone DKFZp547G036) [AL359605]
		A_24_P383199	0.344665	3.1241
		A_32_P225301	0.934845	2.02149	ALU6_HUMAN (P39193) Alu subfamily SP sequence contamination warning entry, partial (9%) [THC2727302]
		A_32_P166356	0.876943	2.3527
		A_32_P167883	0.961363	2.1745
		A_24_P15083	0.863707	2.02205	gamma-glutamyltransferase 1 [Source: HGNC Symbol; Acc: 4250] [ENST00000404223]
		A_32_P123527	0.782847	2.1157	AA778430 zf39f12.s1 Soares_fetal_heart_NbHH19W Homo sapiens cDNA clone IMAGE: 379343 3', mRNA sequence [AA778430]
		A_32_P27041	0.973291	2.38098	AI819757 wj11h10.x1 NCI_CGAP_Kid12 Homo sapiens cDNA clone IMAGE: 2402563 3' similar to gb: A18658 INSULIN RECEPTOR PRECURSOR (HUMAN);, mRNA sequence [AI819757]
		A_24_P931628	0.370192	5.48905	Homo sapiens clone DNA71234 HHSL751 (UNQ751) mRNA, complete cds. [AY358705]
		A_24_P341972	0.901341	3.99575	Homo sapiens mRNA for FLJ00387 protein [AK090466]
		A_24_P161600	0.993384	3.03243	Homo sapiens MLAS mRNA for hLAT1-3TM, complete cds. [AB055226]
		A_32_P50357	0.875566	2.06142	in33g06.y1 Human Fetal Pancreas 1B Homo sapiens cDNA 5', mRNA sequence [BU580882]
		A_24_P884915	0.981805	2.23859
		A_32_P125820	0.807081	2.22818	Q4ZXZ3_PSEU2 (Q4ZXZ3) GtrA-like protein, partial (9%) [THC2653012]
		A_32_P47538	0.540213	2.02167	Homo sapiens cDNA clone IMAGE: 5278089 [BC037919]
		A_32_P120604	0.63404	4.3504	Sorting nexin 29 [Source: HGNC Symbol; Acc: 30542] [ENST00000219090]
		A_24_P617818	0.633006	2.04217	BX111761 Soares fetal liver spleen 1NFLS Homo sapiens cDNA clone IMAGp998H11652, mRNA sequence [BX111761]
		A_24_P744297	0.841841	4.98995	BX098660 Soares placenta Nb2HP Homo sapiens cDNA clone IMAGp998L03214, mRNA sequence [BX098660]
		A_32_P55438	0.42571	2.53209
		A_24_P453259	0.834721	2.38713	Homo sapiens cDNA: FLJ21663 fis, clone COL08885 [AK025316]
		A_24_P910372	0.985584	2.38502
		A_23_P103743	0.836058	3.43878	Homo sapiens cDNA clone IMAGE: 7262512, with apparent retained intron [BC069739]
		A_32_P111254	0.653322	2.99592	ALU7_HUMAN (P39194) Alu subfamily SQ sequence contamination warning entry, partial (7%) [THC2642650]
		A_32_P192314	0.642934	2.30034
		A_24_P15803	0.828398	2.66452
		A_32_P226801	0.877783	2.31127	AA890297 aj94e10.s1 Soares_parathyroid_tumor_NbHPA Homo sapiens cDNA clone IMAGE: 1404138 3', mRNA sequence [AA890297]
		A_24_P923300	0.884656	2.17468	Homo sapiens cDNA FLJ26213 fis, clone ADG07906 [AK129724]
		A_32_P132928	0.912927	5.87263	Q8NFF8_HUMAN (Q8NFF8) MLL5, partial (3%) [THC2771474]
		A_32_P206308	0.538055	2.14317	AGENCOURT_14380583 NIH_MGC_179 Homo sapiens cDNA clone IMAGE: 30393427 5', mRNA sequence [CD556746]
		A_32_P234816	0.51846	2.18167
		A_32_P133526	0.626252	2.0428	ALU5_HUMAN (P39192) Alu subfamily SC sequence contamination warning entry, partial (10%) [THC2680492]
		A_32_P125736	0.974845	2.02384
		A_32_P172578	0.473957	6.66986
		A_32_P36481	0.572141	7.75781
		A_24_P853004	0.955137	2.29287
		A_32_P135733	0.964264	2.68887	Homo sapiens cDNA FLJ31834 fis, clone NT2RP6000140 [AK056396]
		A_23_P16394	0.826298	2.17793	Homo sapiens clone HQ0457 PRO0457 mRNA, complete cds. [AF090927]
		A_32_P12703	0.981457	3.08165
		A_23_P127805	0.453638	3.39892	601649770F1 NIH_MGC_74 Homo sapiens cDNA clone IMAGE: 3933472 5', mRNA sequence [BE968596]
		A_24_P887092	0.80348	2.04783
		A_32_P42253	0.232048	5.89377	Q267U1_MYCVN (Q267U1) CDP-diacylglycerol–serine O-phosphatidyltransferase precursor, partial (5%) [THC2685559]
		A_24_P911718	0.461406	2.06954	Homo sapiens cDNA clone IMAGE: 5278089 [BC037919]
		A_32_P97373	0.31338	3.65487
		A_32_P105397	0.297535	2.53951	Q6TDT1_HUMAN (Q6TDT1) Protein transactivated by hepatitis B virus E antigen, partial (11%) [THC2642694]
		A_32_P187320	0.526445	2.23439	Homo sapiens cDNA FLJ35349 fis, clone PUAEN1000039 [AK092668]
		A_24_P918147	0.332824	3.10862	Homo sapiens cDNA FLJ13329 fis, clone OVARC1001795 [AK023391]
		A_32_P185530	0.969698	9.10931
		A_32_P220912	0.839713	5.27784	AA132288 zo27h09.r1 Stratagene colon (#937204) Homo sapiens cDNA clone IMAGE: 588161 5', mRNA sequence [AA132288]
		A_24_P221485	0.727673	10.3576
		A_24_P609932	0.950725	2.59007
		A_32_P199217	0.387057	2.52767	Q3GZE6_9ACTO (Q3GZE6) AAA ATPase, central region, partial (3%) [THC2739352]
		A_32_P19966	0.212104	8.79856	Homo sapiens cDNA FLJ45029 fis, clone BRAWH3018326 [AK126976]
		A_24_P874007	0.901754	3.81514
		A_24_P880000	0.201757	3.61582	Homo sapiens full length insert cDNA clone YY51E04 [AF088004]
		A_24_P101617	0.886754	2.03333
		A_24_P916853	0.764865	2.0649
		A_32_P11673	0.741861	2.49
		A_32_P201107	0.913039	2.15048	nq82c12.s1 NCI_CGAP_Co9 Homo sapiens cDNA clone IMAGE: 1158838 3', mRNA sequence [AA639753]
		A_24_P128361	0.625402	2.70361	Homo sapiens clone pp6337 unknown mRNA [AF289562]
		A_24_P272073	0.942674	2.62376
		A_24_P562369	0.988863	2.66586	AK223183 arylsulfatase E precursor variant {Homo sapiens} (exp=-1; wgp=0; cg=0), partial (19%) [THC2696614]
		A_32_P134090	0.848447	2.1679	Q9N083_MACFA (Q9N083) Unnamed portein product, partial (38%) [THC2719547]
		A_23_P253783	0.787995	5.87419	Homo sapiens cDNA clone IMAGE: 7262633, with apparent retained intron [BC069694]
		A_24_P79855	0.560684	2.34213	Homo sapiens hypothetical LOC54744, mRNA (cDNA clone IMAGE: 40021985) [BC113958]
		A_32_P187715	0.721122	2.08488	602086629F1 NIH_MGC_83 Homo sapiens cDNA clone IMAGE: 4250958 5', mRNA sequence [BF677084]
		A_32_P196287	0.920758	3.00111	Q9BHM3_PARTE (Q9BHM3) Cyclophilin-RNA interacting protein, partial (4%) [THC2652466]
		A_32_P69386	0.405996	2.79292
		A_32_P207789	0.615343	2.23809	BQ017638 UI-H-DI0-auv-p-03-0-UI.s1 NCI_CGAP_DI0 Homo sapiens cDNA clone IMAGE:5875058 3', mRNA sequence [BQ017638]
		A_32_P210622	0.750438	3.43597
		A_32_P73304	0.942371	2.75155
		A_24_P933618	0.502747	3.53975	AF399755 SNX29 {Mus musculus} (exp=-1; wgp=0; cg=0), partial (28%) [THC2616715]
		A_32_P70875	0.982524	2.01517	FNPBXF03 FNP Homo sapiens cDNA, mRNA sequence [CD239706]
		A_32_P137826	0.737008	2.83528	Q47IJ5_DECAR (Q47IJ5) Dihydrofolate reductase region, partial (15%) [THC2728035]
		A_32_P233799	0.839176	2.64388	Homo sapiens mRNA, chromosome 1 specific transcript KIAA0484 [AB007953]
		A_23_P170110	0.647644	2.24093	Homo sapiens sprouty-4C mRNA, complete cds. [AF227517]
		A_32_P227921	0.80313	2.71617
		A_32_P224586	0.854773	2.672	Q5QPK0_HUMAN (Q5QPK0) OTTHUMP00000031286, partial (6%) [THC2667616]
		A_23_P1761	0.352631	4.45472	Homo sapiens FXYD domain-containing ion transport regulator 2 (FXYD2) mRNA, partial cds. [AY946020]
		A_32_P9127	0.835877	3.01426
		A_24_P287613	0.964166	2.07206	Homo sapiens cDNA clone IMAGE: 4826623 [BC066984]
		A_24_P877350	0.741413	2.27844
		A_32_P94618	0.962392	3.15961
		A_32_P232381	0.451942	5.06764	BX095032 Soares breast 2NbHBst Homo sapiens cDNA clone IMAGp998E17244, mRNA sequence [BX095032]
		A_32_P61679	0.577196	3.13209	ALU1_HUMAN (P39188) Alu subfamily J sequence contamination warning entry, partial (9%) [THC2693238]
		A_23_P13789	0.893	2.09099	Homo sapiens cDNA clone IMAGE: 5269522 [BC055421]
		A_32_P156564	0.818618	2.85686	Q4RAV2_TETNG (Q4RAV2) Chromosome undetermined SCAF22857, whole genome shotgun sequence (Fragment), partial (19%) [THC2756581]
		A_32_P233834	0.541993	5.20907
		A_24_P471121	0.956821	2.19483
		A_32_P211026	0.98125	6.37076
		A_24_P924631	0.79772	2.147	Homo sapiens mRNA; cDNA DKFZp667O1523 (from clone DKFZp667O1523) [AL832806]
		A_32_P222277	0.833196	2.29139	DB040019 TESTI2 Homo sapiens cDNA clone TESTI2026694 5', mRNA sequence [DB040019]
		A_23_P359870	0.952435	2.02025	Homo sapiens mRNA for hypothetical protein (C8ORF16) [AJ312026]
		A_32_P166733	0.557983	3.86523	UI-CF-DU1-ado-e-06-0-UI.s1 UI-CF-DU1 Homo sapiens cDNA clone UI-CF-DU1-ado-e-06-0-UI 3', mRNA sequence [BU686948]
		A_23_P202100	0.67954	2.05813
		A_32_P131998	0.620871	2.0075
		A_32_P325710	0.662611	2.03012	Homo sapiens cDNA clone IMAGE: 4128659, **** WARNING: chimeric clone **** [BC009340]
		A_23_P213126	0.84032	2.12122	BMP2 inducible kinase-like [Source: HGNC Symbol; Acc: 17080] [ENST00000414251]
		A_32_P87323	0.875793	2.54205	Homo sapiens cDNA clone IMAGE: 5267386 [BC047537]
		A_32_P215900	0.910234	2.17083	BQ000605 UI-H-DP0-avu-h-21-0-UI.s1 NCI_CGAP_Fs1 Homo sapiens cDNA clone IMAGE:5884484 3', mRNA sequence [BQ000605]
		A_24_P213827	0.274493	2.01816	Homo sapiens cDNA clone IMAGE: 4813089 [BC030768]
		A_23_P101121	0.737202	2.06148	KTNA1_MOUSE (Q9WV86) Katanin p60 ATPase-containing subunit A1 (Katanin p60 subunit A1) (p60 katanin) (Lipotransin), partial (29%) [THC2656479]
		A_32_P101334	0.455359	2.84623	Homo sapiens cDNA FLJ26856 fis, clone PRS08123 [AK130366]
		A_32_P405942	0.908427	2.85521	Full-length cDNA clone CS0CAP004YK15 of Thymus of Homo sapiens (human) [CR620977]
		A_32_P78121	0.353346	4.85172	CD743044 UI-H-FT1-bjx-e-03-0-UI.s1 NCI_CGAP_FT1 Homo sapiens cDNA clone UI-H-FT1-bjx-e-03-0-UI 3', mRNA sequence [CD743044]
		A_32_P159289	0.605507	3.14984
		A_24_P376139	0.360772	2.81503	Homo sapiens cDNA FLJ25069 fis, clone CBL05145 [AK057798]
		A_32_P121674	0.86699	2.69971
		A_24_P418908	0.755163	3.12274	Homo sapiens cDNA FLJ11736 fis, clone HEMBA1005468 [AK021798]
		A_32_P149735	0.881796	2.32946
		A_32_P37903	0.039924	3.10985	Q91873_XENLA (Q91873) X. laevis tandemly arranged embryonic U1 snRNA genes U1a/U1b, partial (13%) [THC2729730]
		A_32_P161140	0.556215	2.53265	AI824599 wc18g09.x1 NCI_CGAP_Pr28 Homo sapiens cDNA clone IMAGE: 2315584 3', mRNA sequence [AI824599]
		A_32_P158892	0.920082	2.06025
		A_24_P659202	0.899376	3.02372	HUMC4AA2 complement component C4A {Homo sapiens} (exp=-1; wgp=0; cg=0), partial (6%) [THC2527772]
		A_32_P214781	0.921123	4.04856	AI424389 tf02c02.x1 NCI_CGAP_Pr28 Homo sapiens cDNA clone IMAGE:2095010 3', mRNA sequence [AI424389]
		A_32_P210407	0.251023	3.0251	UI-H-CO0-aqy-e-01-0-UI.s1 NCI_CGAP_Sub9 Homo sapiens cDNA clone IMAGE:3105839 3', mRNA sequence [BQ028381]
		A_32_P974	0.655409	2.55564	Q5KVK3_GEOKA (Q5KVK3) ABC transporter (Permease), partial (5%) [THC2676436]
		A_32_P2050	0.963001	7.70742	Q7WVU3_ACTPL (Q7WVU3) Collagen adhesin (Fragment), partial (5%) [THC2631248]
		A_32_P118942	0.704626	2.14778	Q9XDH2_MYCTU (Q9XDH2) Proline-rich mucin homolog, partial (3%) [THC2520542]
		A_32_P53538	0.942273	2.35478	tRNA splicing endonuclease 2 homolog (S. cerevisiae) [Source: HGNC Symbol; Acc: 28422] [ENST00000412698]
		A_32_P151782	0.986378	2.82959	ALU2_HUMAN (P39189) Alu subfamily SB sequence contamination warning entry, partial (32%) [THC2623129]
		A_24_P930391	0.660208	6.50003	Homo sapiens cDNA FLJ12289 fis, clone MAMMA1001788 [AK022351]
		A_32_P137075	0.434187	2.19263	BX281073 BX281073 NCI_CGAP_Lu24 Homo sapiens cDNA clone IMAGp998O175628; IMAGE: 2273128, mRNA sequence [BX281073]
		A_32_P24431	0.575762	2.2344
		A_32_P109203	0.984719	2.42662
		A_24_P346269	0.65926	2.31666
		A_32_P118013	0.485586	2.89051	ALU1_HUMAN (P39188) Alu subfamily J sequence contamination warning entry, partial (7%) [THC2657593]
		A_32_P118010	0.379454	2.36645	ALU1_HUMAN (P39188) Alu subfamily J sequence contamination warning entry, partial (7%) [THC2657593]
		A_24_P931939	0.955929	2.26039
		A_32_P129810	0.492513	2.61555	Homo sapiens cDNA FLJ25645 fis, clone SYN00113 [AK098511]
		A_23_P147578	0.620536	2.2357	Sequence 1833 from Patent EP1308459 [AX748308]
		A_24_P753849	0.881701	14.2771	ALU8_HUMAN (P39195) Alu subfamily SX sequence contamination warning entry, partial (3%) [THC2649363]
		A_32_P77225	0.868802	2.50025
		A_32_P113887	0.275681	2.68572
		A_24_P563745	0.695426	2.4636	Homo sapiens cDNA: FLJ22234 fis, clone HRC02022 [AK025887]
		A_23_P103405	0.752222	2.35775	Homo sapiens cDNA FLJ13024 fis, clone NT2RP3000865 [AK023086]
		A_32_P194182	0.915266	2.54883
		A_24_P52168	0.72064	2.29112
		A_32_P165407	0.947151	2.50899	Homo sapiens cDNA: FLJ21273 fis, clone COL01778 [AK024926]
		A_24_P933372	0.375133	4.29619
		A_24_P642771	0.626991	2.68834	Homo sapiens cDNA: FLJ21303 fis, clone COL02107 [AK024956]
		A_32_P3131	0.50379	2.29925	Homo sapiens cDNA FLJ14181 fis, clone NT2RP2004300 [AK024243]
		A_23_P10753	0.805485	2.58164	BX093444 NCI_CGAP_Kid5 Homo sapiens cDNA clone IMAGp998I213986; IMAGE: 1572956, mRNA sequence [BX093444]
		A_32_P226205	0.948891	2.2969	Zinc finger homeobox 2 [Source: HGNC Symbol; Acc: 20152] [ENST00000258869]
		A_32_P99864	0.921583	2.10921	Homo sapiens EST from clone 532078, 3' end [AL355699]
		A_32_P29618	0.550973	3.95248	Full-length cDNA clone CS0DI009YL06 of Placenta Cot 25-normalized of Homo sapiens (human) [CR617033]
		A_32_P179807	0.993749	4.21216
