# Supplementary material for: Hepatocyte Nuclear Factor-1β Induces Redifferentiation of Dedifferentiated Tubular Epithelial Cells
Source: PLoS One. 2016 May 19;11(5):e0154912. doi: 10.1371/journal.pone.0154912 (PMC4873210; doi:10.1371/journal.pone.0154912)
Supplement: S2 Table — Biological networks of genes altered during re-epithelialization by TGF-β1 removal were analyzed using IPA. Forty-eight genes that were located in central position of 25 networks generated through IPA were selected as candidate genes involved in re-epithelialization. (XLSX) [file pone.0154912.s010.xlsx]

## Sheet: Supplemental Table 2
	S2 Table.
	Gene symbol	Gene name
1	ADAMTS1	ADAM metallopeptidase with thrombospondin type 1 motif, 1
2	ADAMTS9	ADAM metallopeptidase with thrombospondin type 1 motif, 9
3	ADIPOQ	Adiponectin, C1Q, and collagen domain containing
4	AGT	Angiotensinogen (serpin peptidase inhibitor, clade A, member 8)
5	BAG1	BCL2-associated athanogene
6	BCL2	B-cell CLL/lymphoma 2
7	BMP7	Bone morphogenetic protein 7
8	CCND1	Cyclin D1
9	CCND2	Cyclin D2
10	CEBPA	CCAAT/enhancer binding protein (C/EBP), alpha
11	CFTR	Cystic fibrosis transmembrane conductance regulator (ATP-binding cassette sub-family C, member 7)
12	CHI3L1	Chitinase 3-like 1 (cartilage glycoprotein-39)
13	CRMP1	Collapsin response mediator protein 1
14	CRYM	Crystallin, mu
15	DLG1	Discs, large homolog 1 (Drosophila)
16	E2F1	E2F transcription factor 1
17	E2F2	E2F transcription factor 2
18	ELF3	E74-like factor 3 (ets domain transcription factor, epithelial-specific )
19	ERBB3	v-erb-b2 erythroblastic leukemia viral oncogene homolog 3 (avian)
20	EZR	Ezrin
21	FOXQ1	Forkhead box Q1
22	FOXO1	Forkhead box O1
23	GDF15	Growth differentiation factor 15
24	HNF1A	HNF1 homeobox A
25	HNF1B	HNF1 homeobox B
26	HNF4A	Hepatocyte nuclear factor 4A
27	HOXA9	Homeobox A9
28	IL1β	Interleukin 1, beta
29	KCNIP3	Kv channel interacting protein 3, calsenilin
30	LGALS2	Lectin, galactoside-binding, soluble, 2
31	LGR4	Leucine-rich repeat-containing G protein-coupled receptor 4
32	LLGL1	Lethal giant larvae homolog 1 (Drosophila)
33	MITF	Microphthalmia-associated transcription factor
34	MLXIPL	MLX interacting protein-like
35	MYC	v-Myc myelocytomatosis viral oncogene homolog (avian)
36	NANOG	Nanog homeobox
37	NAT8	N-acetyltransferase 8 (GCN5-related, putative)
38	NR1H3	Nuclear receptor subfamily 1, group H, member 3
39	NR1H4	Nuclear receptor subfamily 1, group H, member 4
40	PARD6A	Par-6 partitioning defective 6 homolog alpha (C. elegans)
41	PCBD1	Pterin-4 alpha-carbinolamine dehydratase/dimerization cofactor of hepatocyte nuclear factor 1 alpha
42	PCBD2	Pterin-4 alpha-carbinolamine dehydratase/dimerization cofactor of hepatocyte nuclear factor 1 alpha (TCF1) 2
43	PPARGC1A	Peroxisome proliferator-activated receptor gamma, coactivator 1 alpha
44	PPARGC1B	Peroxisome proliferator-activated receptor gamma, coactivator 1 beta
45	SLC2A4	Solute carrier family 2 (facilitated glucose transporter), member 4
46	TNFSF13	Tumor necrosis factor (ligand) superfamily, member 13
47	TP53	Tumor protein p53
48	YBX2	Y box binding protein 2
